# Supplementary material for: Nuclear Norm Clustering: a promising alternative method for clustering tasks
Source: Sci Rep. 2018 Jul 18;8:10873. doi: 10.1038/s41598-018-29246-4 (PMC6052164; doi:10.1038/s41598-018-29246-4)
Supplement: Supplementary file 2 — Supplemental Materials 2 [file 41598_2018_29246_MOESM2_ESM.xls]

## Sheet: best_performance
	sample	feature	Kmeans	PAM	Hcluster	CLARA	AGNES	DIANA	Clusterdp	NNC
spambase	4601	57	0.475639	0.759426	0.825654	0.377065	0.37792	0.37792	0.608766	0.849227
Indian_liver_patient	579	10	0.412183	0.540577	0.619624	0.541833	0.416331	0.412183	0.598129	0.583748
blood_transfusion_service	748	4	0.562974	0.571017	0.648236	0.58486	0.465846	0.554736	0.630362	0.555432
pima_Indians_diabetes	768	8	0.580301	0.620224	0.691822	0.616928	0.413106	0.638464	0.610005	0.707914
parkinsons	195	22	0.468182	0.674776	0.701328	0.67333	0.423077	0.407295	0.75293	0.637576
QSAR	1055	41	0.50248	0.711182	0.711941	0.657034	0.398175	0.398175	0.734401	0.705714
Ionosphere	351	33	0.702355	0.699082	0.707611	0.687194	0.399178	0.500356	0.690404	0.702355
mammographic_mass	830	5	0.677422	0.813716	0.806696	0.800988	0.521751	0.537409	0.797615	0.798727
Breast_Cancer_Wisconsin_Diagnost	569	30	0.826807	0.937024	0.918059	0.927563	0.400736	0.8832	0.855194	0.930287
jain	373	2	0.766025	0.836912	1	0.797393	0.912749	0.84165	0.900128	0.863642
fu_flame	240	2	0.833093	0.846143	0.896186	0.862029	0.798601	0.858367	1	0.830317
chang_pathbased	300	2	0.708133	0.726982	0.758641	0.714749	0.722326	0.766763	0.727307	0.726982
iris	150	4	0.891775	0.859311	0.884058	0.886655	0.884058	0.851229	0.899576	0.885279
seeds	210	7	0.895424	0.910387	0.928956	0.905354	0.879487	0.903686	0.928557	0.947905
wine	178	13	0.703161	0.927026	0.950013	0.942532	0.549967	0.824535	0.785968	0.972178

## Sheet: kmeans
k	nstart	spambase	Indian_liver_patient	blood_transfusion_service	pima_Indians_diabetes	parkinsons	QSAR	Ionosphere	mammographic_mass	Breast_Cancer_Wisconsin_Diagnost	jain	fu_flame	chang_pathbased	iris	seeds	wine
k=2	nstart=10	0.475639	0.410387	0.562974	0.580301	0.468182	0.50248	0.702355	0.677422	0.826807	0.766025	0.833093	0.516952	0.550382	0.53754	0.522638
k=2	nstart=20	0.475639	0.410387	0.562974	0.580301	0.468182	0.50248	0.702355	0.677422	0.826807	0.766025	0.833093	0.516952	0.550382	0.53754	0.522638
k=2	nstart=30	0.475639	0.410387	0.562974	0.580301	0.468182	0.50248	0.702355	0.677422	0.826807	0.766025	0.833093	0.516952	0.550382	0.53754	0.522638
k=2	nstart=40	0.475639	0.412183	0.562974	0.580301	0.468182	0.50248	0.702355	0.677422	0.826807	0.766025	0.833093	0.516952	0.550382	0.53754	0.522638
k=2	nstart=50	0.475639	0.410387	0.562974	0.580301	0.468182	0.50248	0.702355	0.677422	0.826807	0.766025	0.833093	0.516952	0.550382	0.53754	0.522638
k=2	nstart=60	0.475639	0.412183	0.562974	0.580301	0.468182	0.50248	0.702355	0.677422	0.826807	0.766025	0.833093	0.516952	0.550382	0.53754	0.522638
k=2	nstart=70	0.475639	0.412183	0.562974	0.580301	0.468182	0.50248	0.702355	0.677422	0.826807	0.766025	0.833093	0.516952	0.550382	0.53754	0.522638
k=2	nstart=80	0.475639	0.410387	0.562974	0.580301	0.468182	0.50248	0.702355	0.677422	0.826807	0.766025	0.833093	0.516952	0.550382	0.53754	0.522638
k=2	nstart=90	0.475639	0.412183	0.562974	0.580301	0.468182	0.50248	0.702355	0.677422	0.826807	0.766025	0.833093	0.516952	0.550382	0.53754	0.522638
k=2	nstart=100	0.475639	0.412183	0.562974	0.580301	0.468182	0.50248	0.702355	0.677422	0.826807	0.766025	0.833093	0.516952	0.550382	0.53754	0.522638
k=3	nstart=10	0.35179	0.268388	0.378633	0.362383	0.435368	0.355355	0.481997	0.385023	0.499283	0.483394	0.547928	0.708133	0.891775	0.895424	0.703161
k=3	nstart=20	0.35179	0.268388	0.365631	0.362383	0.435368	0.355355	0.481997	0.385023	0.543439	0.483394	0.547928	0.708133	0.891775	0.895424	0.703161
k=3	nstart=30	0.35179	0.268388	0.378633	0.362383	0.435368	0.355355	0.481997	0.385023	0.539849	0.483394	0.547928	0.708133	0.891775	0.895424	0.703161
k=3	nstart=40	0.35179	0.268388	0.365631	0.362383	0.435368	0.355355	0.481997	0.385023	0.543439	0.483394	0.547928	0.708133	0.891775	0.895424	0.703161
k=3	nstart=50	0.35179	0.268388	0.378633	0.362383	0.435368	0.355355	0.481997	0.385023	0.543439	0.483394	0.547928	0.708133	0.891775	0.895424	0.703161
k=3	nstart=60	0.35179	0.268388	0.378633	0.362383	0.435368	0.355355	0.481997	0.385023	0.543439	0.483394	0.547928	0.708133	0.891775	0.895424	0.703161
k=3	nstart=70	0.338342	0.268388	0.378633	0.362383	0.435368	0.355355	0.481997	0.385023	0.543439	0.483394	0.547928	0.708133	0.891775	0.895424	0.703161
k=3	nstart=80	0.35179	0.268388	0.365631	0.362383	0.435368	0.355355	0.481997	0.385023	0.543439	0.483394	0.547928	0.708133	0.891775	0.895424	0.703161
k=3	nstart=90	0.35179	0.268388	0.365631	0.362383	0.435368	0.355355	0.481997	0.385023	0.543439	0.483394	0.547928	0.708133	0.891775	0.895424	0.703161
k=3	nstart=100	0.338342	0.268388	0.37929	0.362383	0.435368	0.355355	0.481997	0.385023	0.543439	0.483394	0.547928	0.708133	0.891775	0.895424	0.703161
k=4	nstart=10	0.273771	0.196774	0.270047	0.228135	0.283829	0.265573	0.367639	0.240132	0.369344	0.326767	0.394229	0.476019	0.618199	0.609476	0.470041
k=4	nstart=20	0.273771	0.196774	0.270047	0.227171	0.286464	0.265573	0.367639	0.242585	0.369344	0.326767	0.394229	0.476019	0.618199	0.609476	0.470041
k=4	nstart=30	0.273771	0.196774	0.270047	0.226292	0.286464	0.265573	0.367639	0.247707	0.369344	0.326767	0.394229	0.476019	0.618199	0.609476	0.470041
k=4	nstart=40	0.273771	0.196774	0.270047	0.228135	0.286464	0.265573	0.367639	0.242585	0.369344	0.326767	0.394229	0.476019	0.618199	0.609476	0.470041
k=4	nstart=50	0.273771	0.196774	0.270047	0.226292	0.286464	0.252749	0.367639	0.246617	0.369344	0.326767	0.394229	0.476019	0.618199	0.609476	0.470041
k=4	nstart=60	0.269167	0.196774	0.270047	0.228135	0.286464	0.252749	0.367639	0.251453	0.369344	0.326767	0.394229	0.476019	0.618199	0.609476	0.470041
k=4	nstart=70	0.273771	0.196774	0.270047	0.228135	0.286464	0.265573	0.367639	0.246617	0.369344	0.326767	0.394229	0.476019	0.618199	0.609476	0.470041
k=4	nstart=80	0.273771	0.196774	0.270047	0.228135	0.286464	0.265573	0.367639	0.242585	0.369344	0.326767	0.394229	0.476019	0.618199	0.609476	0.470041
k=4	nstart=90	0.269167	0.196774	0.270047	0.228135	0.286464	0.265573	0.367639	0.246617	0.369344	0.326767	0.394229	0.476019	0.618199	0.609476	0.470041
k=4	nstart=100	0.269167	0.196774	0.270047	0.228135	0.286464	0.265573	0.367639	0.242585	0.369344	0.326767	0.394229	0.476019	0.618199	0.609476	0.470041

## Sheet: PAM
k	parameter	spambase	Indian_liver_patient	blood_transfusion_service	pima_Indians_diabetes	parkinsons	QSAR	Ionosphere	mammographic_mass	Breast_Cancer_Wisconsin_Diagnost	jain	fu_flame	chang_pathbased	iris	seeds	wine
k=2	metric=euclidean	0.366515	0.540577	0.52413	0.620224	0.669715	0.679831	0.699082	0.805727	0.879938	0.836912	0.846143	0.517007	0.555556	0.529523	0.502857
k=2	metric=manhattan	0.759426	0.539319	0.571017	0.570688	0.674776	0.711182	0.63845	0.813716	0.937024	0.792233	0.846143	0.517007	0.555556	0.525886	0.502857
k=3	metric=euclidean	0.283089	0.354412	0.317596	0.346805	0.419553	0.407883	0.498914	0.499901	0.541193	0.491667	0.555662	0.726982	0.846282	0.910387	0.916642
k=3	metric=manhattan	0.498372	0.327532	0.301518	0.357047	0.427546	0.386872	0.46241	0.452664	0.538431	0.489348	0.55801	0.717635	0.859311	0.890509	0.927026
k=4	metric=euclidean	0.329467	0.233212	0.211315	0.25438	0.319705	0.269486	0.361378	0.314066	0.360052	0.376266	0.39266	0.527558	0.583869	0.629727	0.622448
k=4	metric=manhattan	0.328857	0.202886	0.229642	0.229488	0.313649	0.285159	0.348428	0.308677	0.365178	0.371024	0.398745	0.481267	0.606472	0.637401	0.643771

## Sheet: Hcluster
parameter			spambase	Indian_liver_patient	blood_transfusion_service	pima_Indians_diabetes	parkinsons	QSAR	Ionosphere	mammographic_mass	Breast_Cancer_Wisconsin_Diagnost	jain	fu_flame	chang_pathbased	iris	seeds	wine
k=2	dist.method=euclidean	hcluster.method=ward.D	0.563817	0.588769	0.553078	0.617101	0.696667	0.688725	0.704983	0.782012	0.892969	0.842309	0.716647	0.518784	0.550717	0.536696	0.535948
k=2	dist.method=maximum	hcluster.method=ward.D	0.501771	0.400663	0.553111	0.691822	0.521264	0.418243	0.672923	0.777762	0.849307	0.907253	0.817793	0.519581	0.550717	0.546032	0.550057
k=2	dist.method=manhattan	hcluster.method=ward.D	0.825654	0.619624	0.52962	0.57716	0.701328	0.637912	0.702355	0.782159	0.886035	1	0.815113	0.518077	0.555556	0.530614	0.535948
k=2	dist.method=canberra	hcluster.method=ward.D	0.657412	0.599753	0.582574	0.569713	0.694461	0.636964	0.63265	0.784753	0.907512	0.781978	0.507919	0.516952	0.538294	0.534748	0.500099
k=2	dist.method=binary	hcluster.method=ward.D	0.377233	0.423363	0.432043	0.393844	0.451493	0.398175	0.389565	0.344675	0.384865	0.424383	0.40167	0.186102	0.180576	0.176654	0.204466
k=2	dist.method=minkowski	hcluster.method=ward.D	0.563817	0.588769	0.553078	0.617101	0.696667	0.688725	0.704983	0.782012	0.892969	0.842309	0.716647	0.518784	0.550717	0.536696	0.535948
k=2	dist.method=euclidean	hcluster.method=ward.D2	0.374524	0.376749	0.536252	0.646496	0.668803	0.711941	0.701704	0.780914	0.868319	0.861479	0.770351	0.518784	0.550717	0.536508	0.525309
k=2	dist.method=maximum	hcluster.method=ward.D2	0.486376	0.400663	0.475731	0.608499	0.407295	0.433564	0.67029	0.347795	0.861148	0.907253	0.831354	0.519581	0.550717	0.530312	0.547818
k=2	dist.method=manhattan	hcluster.method=ward.D2	0.374524	0.384697	0.530614	0.534349	0.396285	0.707295	0.707611	0.780914	0.889517	0.769269	0.815113	0.518077	0.555556	0.537281	0.541321
k=2	dist.method=canberra	hcluster.method=ward.D2	0.562214	0.564812	0.582574	0.544269	0.649415	0.680333	0.474309	0.674944	0.918059	0.875271	0.507919	0.516952	0.537496	0.506049	0.457297
k=2	dist.method=binary	hcluster.method=ward.D2	0.377233	0.423363	0.432043	0.393844	0.451493	0.398175	0.389565	0.344675	0.384865	0.424383	0.40167	0.186102	0.180576	0.176654	0.204466
k=2	dist.method=minkowski	hcluster.method=ward.D2	0.374524	0.376749	0.536252	0.646496	0.668803	0.711941	0.701704	0.780914	0.868319	0.861479	0.770351	0.518784	0.550717	0.536508	0.525309
k=2	dist.method=euclidean	hcluster.method=single	0.37792	0.416331	0.431611	0.39835	0.426471	0.398175	0.399178	0.347795	0.395709	0.43613	0.413776	0.186102	0.555556	0.176654	0.195118
k=2	dist.method=maximum	hcluster.method=single	0.37792	0.416331	0.431611	0.39835	0.428152	0.398175	0.399178	0.347795	0.384865	0.43613	0.413776	0.193207	0.550717	0.186384	0.188172
k=2	dist.method=manhattan	hcluster.method=single	0.37792	0.416331	0.431611	0.39835	0.426471	0.398175	0.399178	0.347795	0.395709	0.43613	0.413776	0.186102	0.555556	0.186384	0.188172
k=2	dist.method=canberra	hcluster.method=single	0.377233	0.416331	0.582574	0.393844	0.451493	0.398175	0.399178	0.367428	0.384865	0.669319	0.665327	0.418624	0.180576	0.176654	0.188172
k=2	dist.method=binary	hcluster.method=single	0.377233	0.423363	0.432043	0.393844	0.451493	0.398175	0.389565	0.344675	0.384865	0.424383	0.40167	0.186102	0.180576	0.176654	0.204466
k=2	dist.method=minkowski	hcluster.method=single	0.37792	0.416331	0.431611	0.39835	0.426471	0.398175	0.399178	0.347795	0.395709	0.43613	0.413776	0.186102	0.555556	0.176654	0.195118
k=2	dist.method=euclidean	hcluster.method=complete	0.37792	0.415742	0.465846	0.538194	0.405488	0.398175	0.654412	0.347795	0.395709	0.842309	0.770351	0.397091	0.522971	0.538966	0.469447
k=2	dist.method=maximum	hcluster.method=complete	0.37792	0.415742	0.429443	0.396247	0.416168	0.398175	0.556852	0.347795	0.404218	0.907253	0.792373	0.371065	0.446078	0.269394	0.341544
k=2	dist.method=manhattan	hcluster.method=complete	0.37792	0.413374	0.465846	0.443428	0.423077	0.398175	0.599129	0.347795	0.85362	0.861479	0.896186	0.519581	0.52263	0.499339	0.500199
k=2	dist.method=canberra	hcluster.method=complete	0.573846	0.467208	0.587217	0.508507	0.602087	0.553897	0.445064	0.673814	0.504919	0.875271	0.507919	0.516952	0.539165	0.479818	0.47702
k=2	dist.method=binary	hcluster.method=complete	0.377233	0.423363	0.432043	0.393844	0.451493	0.398175	0.389565	0.344675	0.384865	0.424383	0.40167	0.186102	0.180576	0.176654	0.204466
k=2	dist.method=minkowski	hcluster.method=complete	0.37792	0.415742	0.465846	0.538194	0.405488	0.398175	0.654412	0.347795	0.395709	0.842309	0.770351	0.397091	0.522971	0.538966	0.469447
k=2	dist.method=euclidean	hcluster.method=average	0.37792	0.416331	0.465846	0.413106	0.423077	0.398175	0.399178	0.347795	0.400736	0.842309	0.798601	0.343516	0.555556	0.540286	0.188172
k=2	dist.method=maximum	hcluster.method=average	0.37792	0.416331	0.431611	0.397859	0.423077	0.398175	0.399178	0.347795	0.395709	0.9043	0.741217	0.371065	0.550717	0.54007	0.188172
k=2	dist.method=manhattan	hcluster.method=average	0.37792	0.415742	0.465846	0.41256	0.423077	0.398175	0.399178	0.347795	0.395709	0.912749	0.51039	0.343516	0.555556	0.533135	0.188172
k=2	dist.method=canberra	hcluster.method=average	0.379723	0.394863	0.582574	0.547007	0.613691	0.656082	0.616587	0.801126	0.902076	0.781978	0.507919	0.516952	0.537496	0.535853	0.50117
k=2	dist.method=binary	hcluster.method=average	0.377233	0.423363	0.432043	0.393844	0.451493	0.398175	0.389565	0.344675	0.384865	0.424383	0.40167	0.186102	0.180576	0.176654	0.204466
k=2	dist.method=minkowski	hcluster.method=average	0.37792	0.416331	0.465846	0.413106	0.423077	0.398175	0.399178	0.347795	0.400736	0.842309	0.798601	0.343516	0.555556	0.540286	0.188172
k=2	dist.method=euclidean	hcluster.method=mcquitty	0.37792	0.415742	0.465846	0.437158	0.423077	0.398175	0.633254	0.347795	0.395709	1	0.890493	0.327404	0.523544	0.468092	0.188172
k=2	dist.method=maximum	hcluster.method=mcquitty	0.37792	0.416331	0.431611	0.39835	0.423077	0.398175	0.611439	0.347795	0.395709	0.912749	0.814489	0.327404	0.550717	0.467836	0.188172
k=2	dist.method=manhattan	hcluster.method=mcquitty	0.37792	0.410387	0.612439	0.56425	0.423077	0.398175	0.70103	0.347795	0.400736	0.963929	0.467888	0.327404	0.555556	0.496812	0.188172
k=2	dist.method=canberra	hcluster.method=mcquitty	0.376896	0.412779	0.582574	0.537442	0.577162	0.639077	0.465015	0.653177	0.899072	0.781978	0.665327	0.516952	0.537496	0.506506	0.492779
k=2	dist.method=binary	hcluster.method=mcquitty	0.377233	0.423363	0.432043	0.393844	0.451493	0.398175	0.389565	0.344675	0.384865	0.424383	0.40167	0.186102	0.180576	0.176654	0.204466
k=2	dist.method=minkowski	hcluster.method=mcquitty	0.37792	0.415742	0.465846	0.437158	0.423077	0.398175	0.633254	0.347795	0.395709	1	0.890493	0.327404	0.523544	0.468092	0.188172
k=2	dist.method=euclidean	hcluster.method=median	0.37792	0.415742	0.465846	0.39835	0.421365	0.398175	0.399178	0.347795	0.395709	0.842309	0.413776	0.327404	0.522971	0.470928	0.200064
k=2	dist.method=maximum	hcluster.method=median	0.37792	0.416331	0.431611	0.39835	0.423077	0.398175	0.399178	0.347795	0.395709	0.734185	0.413776	0.327404	0.474649	0.176654	0.188172
k=2	dist.method=manhattan	hcluster.method=median	0.37792	0.416331	0.465846	0.39835	0.423077	0.398175	0.399178	0.347795	0.400736	0.828878	0.380645	0.318514	0.523544	0.352504	0.186235
k=2	dist.method=canberra	hcluster.method=median	0.377233	0.422114	0.648236	0.386357	0.559621	0.403482	0.407611	0.670414	0.706575	0.781978	0.833969	0.516952	0.500952	0.488388	0.562548
k=2	dist.method=binary	hcluster.method=median	0.377233	0.423363	0.432043	0.393844	0.451493	0.398175	0.389565	0.344675	0.384865	0.424383	0.40167	0.186102	0.180576	0.176654	0.204466
k=2	dist.method=minkowski	hcluster.method=median	0.37792	0.415742	0.465846	0.39835	0.421365	0.398175	0.399178	0.347795	0.395709	0.842309	0.413776	0.327404	0.522971	0.470928	0.200064
k=2	dist.method=euclidean	hcluster.method=centroid	0.37792	0.415742	0.465846	0.397859	0.424779	0.398175	0.399178	0.347795	0.400736	0.769269	0.413776	0.228136	0.555556	0.541352	0.188172
k=2	dist.method=maximum	hcluster.method=centroid	0.37792	0.415742	0.431611	0.39835	0.423077	0.398175	0.399178	0.347795	0.384865	0.910219	0.413776	0.211436	0.180576	0.176654	0.188172
k=2	dist.method=manhattan	hcluster.method=centroid	0.37792	0.415742	0.465846	0.393844	0.423077	0.398175	0.399178	0.347795	0.395709	0.842309	0.413776	0.274094	0.555556	0.542459	0.188172
k=2	dist.method=canberra	hcluster.method=centroid	0.377065	0.415152	0.582574	0.583915	0.645167	0.399144	0.670838	0.806696	0.896249	0.781978	0.507919	0.516952	0.539165	0.535449	0.491923
k=2	dist.method=binary	hcluster.method=centroid	0.377233	0.423363	0.432043	0.393844	0.451493	0.398175	0.389565	0.344675	0.384865	0.424383	0.40167	0.186102	0.180576	0.176654	0.204466
k=2	dist.method=minkowski	hcluster.method=centroid	0.37792	0.415742	0.465846	0.397859	0.424779	0.398175	0.399178	0.347795	0.400736	0.769269	0.413776	0.228136	0.555556	0.541352	0.188172
k=3	dist.method=euclidean	hcluster.method=ward.D	0.372158	0.358688	0.321411	0.361783	0.4291	0.373823	0.500217	0.458382	0.556924	0.506551	0.563585	0.70333	0.83255	0.869842	0.922989
k=3	dist.method=maximum	hcluster.method=ward.D	0.334215	0.327293	0.321073	0.456092	0.376283	0.342958	0.486693	0.439891	0.477206	0.504563	0.605933	0.755712	0.722586	0.873575	0.875703
k=3	dist.method=manhattan	hcluster.method=ward.D	0.538427	0.386757	0.297255	0.331744	0.432513	0.380511	0.515288	0.507183	0.508052	0.578947	0.606899	0.693643	0.876847	0.877026	0.944743
k=3	dist.method=canberra	hcluster.method=ward.D	0.378503	0.328347	0.404401	0.359622	0.422004	0.378316	0.381532	0.495369	0.559204	0.443587	0.360564	0.591247	0.669723	0.74072	0.773631
k=3	dist.method=binary	hcluster.method=ward.D	0.251433	0.28185	0.287741	0.265248	0.301841	0.265221	0.259001	0.23154	0.259984	0.282329	0.268445	0.186541	0.194494	0.177255	0.205238
k=3	dist.method=minkowski	hcluster.method=ward.D	0.372158	0.358688	0.321411	0.361783	0.4291	0.373823	0.500217	0.458382	0.556924	0.506551	0.563585	0.70333	0.83255	0.869842	0.922989
k=3	dist.method=euclidean	hcluster.method=ward.D2	0.533198	0.354601	0.350101	0.425714	0.438536	0.460147	0.521034	0.520188	0.53724	0.510324	0.573806	0.70333	0.819429	0.928956	0.927217
k=3	dist.method=maximum	hcluster.method=ward.D2	0.321447	0.256587	0.349455	0.39882	0.418644	0.288408	0.500732	0.519595	0.573732	0.51005	0.614637	0.758641	0.814191	0.899375	0.916322
k=3	dist.method=manhattan	hcluster.method=ward.D2	0.531112	0.364226	0.32622	0.344177	0.432513	0.456961	0.520252	0.520188	0.516524	0.429669	0.606899	0.700743	0.876847	0.802583	0.950013
k=3	dist.method=canberra	hcluster.method=ward.D2	0.37453	0.353647	0.404401	0.327917	0.406187	0.410182	0.36901	0.435752	0.519734	0.55596	0.360564	0.591247	0.679075	0.747456	0.659983
k=3	dist.method=binary	hcluster.method=ward.D2	0.251433	0.28185	0.287741	0.265248	0.301841	0.265221	0.259001	0.23154	0.259984	0.282329	0.268445	0.186541	0.194494	0.177255	0.205238
k=3	dist.method=minkowski	hcluster.method=ward.D2	0.533198	0.354601	0.350101	0.425714	0.438536	0.460147	0.521034	0.520188	0.53724	0.510324	0.573806	0.70333	0.819429	0.928956	0.927217
k=3	dist.method=euclidean	hcluster.method=single	0.25189	0.277161	0.287452	0.265248	0.284314	0.265221	0.266573	0.23154	0.263363	0.66494	0.268445	0.193648	0.552189	0.196737	0.19584
k=3	dist.method=maximum	hcluster.method=single	0.25189	0.277161	0.287452	0.265248	0.284314	0.265221	0.266573	0.23154	0.263363	0.291192	0.268445	0.193648	0.552189	0.19638	0.186235
k=3	dist.method=manhattan	hcluster.method=single	0.251981	0.277161	0.287452	0.265775	0.282051	0.265221	0.266573	0.23154	0.260706	0.66494	0.268445	0.186541	0.5842	0.19638	0.186235
k=3	dist.method=canberra	hcluster.method=single	0.251433	0.277161	0.404401	0.265248	0.29988	0.265221	0.266573	0.523192	0.256133	0.51883	0.360564	0.635793	0.181422	0.18699	0.186235
k=3	dist.method=binary	hcluster.method=single	0.251433	0.28185	0.287741	0.265248	0.301841	0.265221	0.259001	0.23154	0.259984	0.282329	0.268445	0.186541	0.194494	0.177255	0.205238
k=3	dist.method=minkowski	hcluster.method=single	0.25189	0.277161	0.287452	0.265248	0.284314	0.265221	0.266573	0.23154	0.263363	0.66494	0.268445	0.193648	0.552189	0.196737	0.19584
k=3	dist.method=euclidean	hcluster.method=complete	0.252382	0.265419	0.309987	0.340154	0.270325	0.26361	0.438259	0.459707	0.273309	0.54542	0.460482	0.686103	0.771124	0.872802	0.847255
k=3	dist.method=maximum	hcluster.method=complete	0.252212	0.276768	0.311358	0.283033	0.277445	0.265221	0.347373	0.416938	0.263477	0.541608	0.451696	0.75659	0.652506	0.541998	0.372324
k=3	dist.method=manhattan	hcluster.method=complete	0.249971	0.266252	0.390056	0.296321	0.317789	0.360718	0.35561	0.539792	0.569459	0.508334	0.535266	0.70333	0.809946	0.651838	0.76547
k=3	dist.method=canberra	hcluster.method=complete	0.326823	0.322014	0.380673	0.330001	0.389292	0.332067	0.320691	0.459295	0.520779	0.478228	0.360564	0.591247	0.660179	0.645603	0.712108
k=3	dist.method=binary	hcluster.method=complete	0.251433	0.28185	0.287741	0.265248	0.301841	0.265221	0.259001	0.23154	0.259984	0.282329	0.268445	0.186541	0.194494	0.177255	0.205238
k=3	dist.method=minkowski	hcluster.method=complete	0.252382	0.265419	0.309987	0.340154	0.270325	0.26361	0.438259	0.459707	0.273309	0.54542	0.460482	0.686103	0.771124	0.872802	0.847255
k=3	dist.method=euclidean	hcluster.method=average	0.252382	0.277161	0.309987	0.275613	0.259143	0.265221	0.266573	0.232034	0.266269	0.518825	0.603201	0.722326	0.597827	0.879487	0.195787
k=3	dist.method=maximum	hcluster.method=average	0.251981	0.277161	0.309987	0.268124	0.282051	0.265221	0.266573	0.233784	0.263198	0.507669	0.578152	0.755712	0.592927	0.895099	0.19584
k=3	dist.method=manhattan	hcluster.method=average	0.249971	0.276768	0.309987	0.275668	0.26419	0.264762	0.277742	0.524132	0.274338	0.565081	0.544552	0.722326	0.884058	0.862053	0.549967
k=3	dist.method=canberra	hcluster.method=average	0.252474	0.275735	0.404401	0.332236	0.401704	0.434023	0.416606	0.502955	0.563636	0.55596	0.360564	0.591247	0.679075	0.746457	0.856266
k=3	dist.method=binary	hcluster.method=average	0.251433	0.28185	0.287741	0.265248	0.301841	0.265221	0.259001	0.23154	0.259984	0.282329	0.268445	0.186541	0.194494	0.177255	0.205238
k=3	dist.method=minkowski	hcluster.method=average	0.252382	0.277161	0.309987	0.275613	0.259143	0.265221	0.266573	0.232034	0.266269	0.518825	0.603201	0.722326	0.597827	0.879487	0.195787
k=3	dist.method=euclidean	hcluster.method=mcquitty	0.25189	0.276768	0.309987	0.289198	0.262229	0.26361	0.422722	0.471508	0.262919	0.585586	0.622161	0.70333	0.502912	0.800485	0.53547
k=3	dist.method=maximum	hcluster.method=mcquitty	0.252212	0.277161	0.309987	0.281139	0.282051	0.26361	0.388896	0.481701	0.263198	0.548363	0.497291	0.668248	0.698807	0.794719	0.19584
k=3	dist.method=manhattan	hcluster.method=mcquitty	0.251102	0.272789	0.401201	0.376795	0.256572	0.26361	0.4311	0.234858	0.266269	0.611658	0.567786	0.70333	0.69336	0.836889	0.511995
k=3	dist.method=canberra	hcluster.method=mcquitty	0.256336	0.312161	0.323328	0.31681	0.384232	0.436026	0.35379	0.439984	0.51658	0.55596	0.486974	0.591247	0.648349	0.541641	0.842402
k=3	dist.method=binary	hcluster.method=mcquitty	0.251433	0.28185	0.287741	0.265248	0.301841	0.265221	0.259001	0.23154	0.259984	0.282329	0.268445	0.186541	0.194494	0.177255	0.205238
k=3	dist.method=minkowski	hcluster.method=mcquitty	0.25189	0.276768	0.309987	0.289198	0.262229	0.26361	0.422722	0.471508	0.262919	0.585586	0.622161	0.70333	0.502912	0.800485	0.53547
k=3	dist.method=euclidean	hcluster.method=median	0.251981	0.276768	0.309987	0.270747	0.28091	0.265221	0.266573	0.232034	0.263363	0.500635	0.534298	0.70333	0.771124	0.606892	0.200325
k=3	dist.method=maximum	hcluster.method=median	0.25189	0.277161	0.325551	0.265775	0.282051	0.265221	0.266573	0.232034	0.263363	0.553419	0.293928	0.619684	0.834094	0.495762	0.186235
k=3	dist.method=manhattan	hcluster.method=median	0.251384	0.277161	0.309987	0.272329	0.282051	0.264762	0.266573	0.234858	0.264085	0.513589	0.619402	0.451293	0.502912	0.545902	0.214422
k=3	dist.method=canberra	hcluster.method=median	0.251208	0.37283	0.404401	0.254907	0.409456	0.268998	0.295328	0.448229	0.467985	0.443587	0.455965	0.591247	0.613037	0.565364	0.749241
k=3	dist.method=binary	hcluster.method=median	0.251433	0.28185	0.287741	0.265248	0.301841	0.265221	0.259001	0.23154	0.259984	0.282329	0.268445	0.186541	0.194494	0.177255	0.205238
k=3	dist.method=minkowski	hcluster.method=median	0.251981	0.276768	0.309987	0.270747	0.28091	0.265221	0.266573	0.232034	0.263363	0.500635	0.534298	0.70333	0.771124	0.606892	0.200325
k=3	dist.method=euclidean	hcluster.method=centroid	0.25189	0.276768	0.309987	0.265456	0.283186	0.265221	0.266573	0.23154	0.264085	0.450588	0.343825	0.376931	0.552189	0.551847	0.186235
k=3	dist.method=maximum	hcluster.method=centroid	0.25189	0.276768	0.309987	0.265775	0.282051	0.265221	0.266573	0.232034	0.263363	0.568127	0.363777	0.231682	0.220876	0.177255	0.186235
k=3	dist.method=manhattan	hcluster.method=centroid	0.25082	0.277161	0.309987	0.265248	0.282051	0.264762	0.266573	0.23154	0.271041	0.506551	0.30138	0.641534	0.611027	0.552943	0.186235
k=3	dist.method=canberra	hcluster.method=centroid	0.25132	0.254703	0.404401	0.38571	0.439042	0.266106	0.44257	0.504511	0.595341	0.55596	0.360564	0.591247	0.660179	0.758963	0.54923
k=3	dist.method=binary	hcluster.method=centroid	0.251433	0.28185	0.287741	0.265248	0.301841	0.265221	0.259001	0.23154	0.259984	0.282329	0.268445	0.186541	0.194494	0.177255	0.205238
k=3	dist.method=minkowski	hcluster.method=centroid	0.25189	0.276768	0.309987	0.265456	0.283186	0.265221	0.266573	0.23154	0.264085	0.450588	0.343825	0.376931	0.552189	0.551847	0.186235
k=4	dist.method=euclidean	hcluster.method=ward.D	0.26892	0.236309	0.231097	0.264879	0.290158	0.277542	0.390777	0.3044	0.35342	0.369855	0.395229	0.484521	0.57476	0.605632	0.632716
k=4	dist.method=maximum	hcluster.method=ward.D	0.253998	0.224039	0.228176	0.295695	0.244239	0.222344	0.385378	0.286952	0.355063	0.365448	0.421072	0.523808	0.503767	0.600743	0.628732
k=4	dist.method=manhattan	hcluster.method=ward.D	0.40382	0.255039	0.222941	0.242846	0.32381	0.228491	0.386466	0.326376	0.381039	0.397059	0.38113	0.476979	0.604323	0.614773	0.683285
k=4	dist.method=canberra	hcluster.method=ward.D	0.284222	0.24626	0.266601	0.258549	0.316503	0.229151	0.271336	0.338223	0.341185	0.358671	0.28751	0.43861	0.471058	0.493735	0.607818
k=4	dist.method=binary	hcluster.method=ward.D	0.188532	0.211093	0.215589	0.198697	0.227018	0.198744	0.193717	0.173413	0.195197	0.2113	0.201836	0.140237	0.143973	0.133396	0.154513
k=4	dist.method=minkowski	hcluster.method=ward.D	0.26892	0.236309	0.231097	0.264879	0.290158	0.277542	0.390777	0.3044	0.35342	0.369855	0.395229	0.484521	0.57476	0.605632	0.632716
k=4	dist.method=euclidean	hcluster.method=ward.D2	0.400332	0.26595	0.238875	0.305509	0.294872	0.3468	0.390776	0.35319	0.40293	0.366911	0.390541	0.524926	0.587277	0.662016	0.619121
k=4	dist.method=maximum	hcluster.method=ward.D2	0.238821	0.24128	0.262092	0.299115	0.283402	0.203077	0.375549	0.35192	0.407974	0.3609	0.421648	0.579604	0.572471	0.616139	0.622109
k=4	dist.method=manhattan	hcluster.method=ward.D2	0.389996	0.273169	0.229	0.258133	0.324385	0.308445	0.390189	0.386687	0.387393	0.356554	0.38113	0.482984	0.621429	0.611589	0.638081
k=4	dist.method=canberra	hcluster.method=ward.D2	0.264121	0.214255	0.25451	0.221245	0.279814	0.24995	0.246431	0.334432	0.327078	0.358671	0.29022	0.43861	0.474132	0.553449	0.575111
k=4	dist.method=binary	hcluster.method=ward.D2	0.188532	0.211093	0.215589	0.198697	0.227018	0.198744	0.193717	0.173413	0.195197	0.2113	0.201836	0.140237	0.143973	0.133396	0.154513
k=4	dist.method=minkowski	hcluster.method=ward.D2	0.400332	0.26595	0.238875	0.305509	0.294872	0.3468	0.390776	0.35319	0.40293	0.366911	0.390541	0.524926	0.587277	0.662016	0.619121
k=4	dist.method=euclidean	hcluster.method=single	0.188943	0.207576	0.232577	0.198852	0.211538	0.198744	0.200272	0.176152	0.197731	0.487838	0.201836	0.140237	0.445845	0.147743	0.147425
k=4	dist.method=maximum	hcluster.method=single	0.188943	0.207576	0.232577	0.197649	0.212389	0.198744	0.200272	0.176152	0.197189	0.249279	0.201836	0.140237	0.445845	0.145931	0.138211
k=4	dist.method=manhattan	hcluster.method=single	0.188943	0.207576	0.232577	0.199487	0.211538	0.198744	0.200272	0.176152	0.195197	0.46131	0.201836	0.140237	0.435624	0.147743	0.138211
k=4	dist.method=canberra	hcluster.method=single	0.188532	0.207576	0.303301	0.198697	0.224068	0.198744	0.200272	0.39597	0.194655	0.358671	0.29022	0.43861	0.419857	0.1407	0.150448
k=4	dist.method=binary	hcluster.method=single	0.188532	0.211093	0.215589	0.198697	0.227018	0.198744	0.193717	0.173413	0.195197	0.2113	0.201836	0.140237	0.143973	0.133396	0.154513
k=4	dist.method=minkowski	hcluster.method=single	0.188943	0.207576	0.232577	0.198852	0.211538	0.198744	0.200272	0.176152	0.197731	0.487838	0.201836	0.140237	0.445845	0.147743	0.147425
k=4	dist.method=euclidean	hcluster.method=complete	0.18916	0.196222	0.283653	0.308504	0.308046	0.19491	0.335189	0.300449	0.443839	0.333024	0.363459	0.482611	0.548849	0.644756	0.65605
k=4	dist.method=maximum	hcluster.method=complete	0.189075	0.206091	0.233519	0.212658	0.225131	0.198744	0.258697	0.312096	0.197608	0.331002	0.378753	0.580496	0.465657	0.633611	0.439253
k=4	dist.method=manhattan	hcluster.method=complete	0.189384	0.239082	0.290746	0.296494	0.21739	0.271764	0.268658	0.396646	0.417893	0.346546	0.420883	0.519838	0.589062	0.588446	0.645218
k=4	dist.method=canberra	hcluster.method=complete	0.222104	0.213495	0.25451	0.247501	0.268692	0.25595	0.240518	0.334004	0.340635	0.358671	0.29022	0.43861	0.474338	0.541684	0.498298
k=4	dist.method=binary	hcluster.method=complete	0.188532	0.211093	0.215589	0.198697	0.227018	0.198744	0.193717	0.173413	0.195197	0.2113	0.201836	0.140237	0.143973	0.133396	0.154513
k=4	dist.method=minkowski	hcluster.method=complete	0.18916	0.196222	0.283653	0.308504	0.308046	0.19491	0.335189	0.300449	0.443839	0.333024	0.363459	0.482611	0.548849	0.644756	0.65605
k=4	dist.method=euclidean	hcluster.method=average	0.189244	0.206389	0.231401	0.204945	0.194357	0.197534	0.200272	0.387589	0.197398	0.408339	0.44946	0.552368	0.445845	0.655911	0.153304
k=4	dist.method=maximum	hcluster.method=average	0.188943	0.206091	0.232577	0.205102	0.230309	0.198571	0.200272	0.176148	0.197398	0.345138	0.430604	0.531231	0.501323	0.667549	0.147976
k=4	dist.method=manhattan	hcluster.method=average	0.187504	0.207576	0.244252	0.206751	0.198142	0.197187	0.217497	0.392567	0.205087	0.378139	0.427953	0.553388	0.660518	0.644658	0.419852
k=4	dist.method=canberra	hcluster.method=average	0.189355	0.207459	0.25451	0.235836	0.275304	0.305337	0.305818	0.345511	0.399284	0.358671	0.29022	0.43861	0.474132	0.496282	0.598163
k=4	dist.method=binary	hcluster.method=average	0.188532	0.211093	0.215589	0.198697	0.227018	0.198744	0.193717	0.173413	0.195197	0.2113	0.201836	0.140237	0.143973	0.133396	0.154513
k=4	dist.method=minkowski	hcluster.method=average	0.189244	0.206389	0.231401	0.204945	0.194357	0.197534	0.200272	0.387589	0.197398	0.408339	0.44946	0.552368	0.445845	0.655911	0.153304
k=4	dist.method=euclidean	hcluster.method=mcquitty	0.188791	0.207576	0.286501	0.208353	0.196672	0.197798	0.315662	0.353469	0.456192	0.376286	0.400995	0.536238	0.532493	0.600808	0.408125
k=4	dist.method=maximum	hcluster.method=mcquitty	0.189117	0.206091	0.231401	0.207297	0.211538	0.197534	0.291672	0.361199	0.197398	0.38936	0.370124	0.508879	0.523081	0.565294	0.147976
k=4	dist.method=manhattan	hcluster.method=mcquitty	0.188352	0.204592	0.300343	0.277973	0.192429	0.197187	0.325154	0.389244	0.197398	0.436413	0.383417	0.508462	0.482664	0.62837	0.379285
k=4	dist.method=canberra	hcluster.method=mcquitty	0.192252	0.221163	0.25451	0.231053	0.26204	0.308894	0.263509	0.329988	0.351313	0.358671	0.29022	0.43861	0.510357	0.411811	0.576568
k=4	dist.method=binary	hcluster.method=mcquitty	0.188532	0.211093	0.215589	0.198697	0.227018	0.198744	0.193717	0.173413	0.195197	0.2113	0.201836	0.140237	0.143973	0.133396	0.154513
k=4	dist.method=minkowski	hcluster.method=mcquitty	0.188791	0.207576	0.286501	0.208353	0.196672	0.197798	0.315662	0.353469	0.456192	0.376286	0.400995	0.536238	0.532493	0.600808	0.408125
k=4	dist.method=euclidean	hcluster.method=median	0.188943	0.207576	0.231401	0.202821	0.210682	0.198744	0.200272	0.173783	0.197189	0.354409	0.440576	0.510409	0.580287	0.445479	0.148776
k=4	dist.method=maximum	hcluster.method=median	0.188876	0.207576	0.234426	0.199248	0.211538	0.198744	0.200272	0.29852	0.197189	0.342072	0.292658	0.43542	0.622362	0.506784	0.138211
k=4	dist.method=manhattan	hcluster.method=median	0.188564	0.205493	0.22729	0.202716	0.211538	0.197187	0.200272	0.176272	0.197398	0.375092	0.461317	0.34376	0.532493	0.410466	0.160816
k=4	dist.method=canberra	hcluster.method=median	0.188364	0.272738	0.25451	0.238538	0.307092	0.19366	0.219745	0.319219	0.351573	0.358671	0.29022	0.440845	0.507338	0.484642	0.52838
k=4	dist.method=binary	hcluster.method=median	0.188532	0.211093	0.215589	0.198697	0.227018	0.198744	0.193717	0.173413	0.195197	0.2113	0.201836	0.140237	0.143973	0.133396	0.154513
k=4	dist.method=minkowski	hcluster.method=median	0.188943	0.207576	0.231401	0.202821	0.210682	0.198744	0.200272	0.173783	0.197189	0.354409	0.440576	0.510409	0.580287	0.445479	0.148776
k=4	dist.method=euclidean	hcluster.method=centroid	0.188943	0.207576	0.231401	0.198852	0.212389	0.198744	0.200272	0.175096	0.198274	0.377308	0.439765	0.577407	0.445845	0.4126	0.138211
k=4	dist.method=maximum	hcluster.method=centroid	0.188943	0.207576	0.231401	0.199248	0.211538	0.198744	0.200272	0.174153	0.197189	0.356264	0.447999	0.265101	0.445845	0.147743	0.140308
k=4	dist.method=manhattan	hcluster.method=centroid	0.18814	0.20728	0.231401	0.198697	0.211538	0.198399	0.200272	0.399815	0.202614	0.344122	0.262097	0.491216	0.449535	0.412861	0.138211
k=4	dist.method=canberra	hcluster.method=centroid	0.18965	0.191731	0.25451	0.288073	0.324415	0.318301	0.330748	0.346422	0.442109	0.358671	0.29022	0.43861	0.474338	0.508189	0.482186
k=4	dist.method=binary	hcluster.method=centroid	0.188532	0.211093	0.215589	0.198697	0.227018	0.198744	0.193717	0.173413	0.195197	0.2113	0.201836	0.140237	0.143973	0.133396	0.154513
k=4	dist.method=minkowski	hcluster.method=centroid	0.188943	0.207576	0.231401	0.198852	0.212389	0.198744	0.200272	0.175096	0.198274	0.377308	0.439765	0.577407	0.445845	0.4126	0.138211

## Sheet: Clara
k	parameter	spambase	Indian_liver_patient	blood_transfusion_service	pima_Indians_diabetes	parkinsons	QSAR	Ionosphere	mammographic_mass	Breast_Cancer_Wisconsin_Diagnost	jain	fu_flame	chang_pathbased	iris	seeds	wine
k=2	metric=euclidean	0.377065	0.541833	0.530828	0.616928	0.668746	0.39144	0.687194	0.796465	0.897	0.797393	0.853406	0.511444	0.555556	0.538414	0.502857
k=2	metric=manhattan	0.364327	0.507264	0.58486	0.518941	0.67333	0.657034	0.647472	0.800988	0.927563	0.797393	0.862029	0.516971	0.555556	0.540392	0.511868
k=3	metric=euclidean	0.248375	0.320399	0.338865	0.380619	0.432165	0.34579	0.480561	0.497958	0.509715	0.479731	0.436378	0.714749	0.866185	0.905354	0.942532
k=3	metric=manhattan	0.29206	0.300407	0.338975	0.350167	0.422291	0.335596	0.458902	0.480726	0.508909	0.477592	0.500468	0.712929	0.886655	0.889851	0.927026
k=4	metric=euclidean	0.185423	0.232786	0.220585	0.255368	0.307222	0.329796	0.373073	0.332973	0.352273	0.358608	0.398111	0.528013	0.595071	0.638407	0.638955
k=4	metric=manhattan	0.331264	0.225776	0.210482	0.259119	0.302884	0.275091	0.342754	0.296291	0.375459	0.362847	0.403746	0.508097	0.613369	0.639926	0.618264

## Sheet: Agnes
		parameter	spambase	Indian_liver_patient	blood_transfusion_service	pima_Indians_diabetes	parkinsons	QSAR	Ionosphere	mammographic_mass	Breast_Cancer_Wisconsin_Diagnost	jain	fu_flame	chang_pathbased	iris	seeds	wine
k=2	metric=euclidean	method=ward.D	0.37792	0.416331	0.465846	0.413106	0.423077	0.398175	0.399178	0.347795	0.400736	0.842309	0.798601	0.343516	0.555556	0.540286	0.188172
k=2	metric=euclidean	method=ward.D2	0.37792	0.416331	0.465846	0.413106	0.423077	0.398175	0.399178	0.347795	0.400736	0.842309	0.798601	0.343516	0.555556	0.540286	0.188172
k=2	metric=euclidean	method=single	0.37792	0.416331	0.465846	0.413106	0.423077	0.398175	0.399178	0.347795	0.400736	0.842309	0.798601	0.343516	0.555556	0.540286	0.188172
k=2	metric=euclidean	method=complete	0.37792	0.416331	0.465846	0.413106	0.423077	0.398175	0.399178	0.347795	0.400736	0.842309	0.798601	0.343516	0.555556	0.540286	0.188172
k=2	metric=euclidean	method=average	0.37792	0.416331	0.465846	0.413106	0.423077	0.398175	0.399178	0.347795	0.400736	0.842309	0.798601	0.343516	0.555556	0.540286	0.188172
k=2	metric=euclidean	method=mcquitty	0.37792	0.416331	0.465846	0.413106	0.423077	0.398175	0.399178	0.347795	0.400736	0.842309	0.798601	0.343516	0.555556	0.540286	0.188172
k=2	metric=euclidean	method=median	0.37792	0.416331	0.465846	0.413106	0.423077	0.398175	0.399178	0.347795	0.400736	0.842309	0.798601	0.343516	0.555556	0.540286	0.188172
k=2	metric=euclidean	method=centroid	0.37792	0.416331	0.465846	0.413106	0.423077	0.398175	0.399178	0.347795	0.400736	0.842309	0.798601	0.343516	0.555556	0.540286	0.188172
k=2	metric=manhattan	method=ward.D	0.37792	0.415742	0.465846	0.41256	0.423077	0.398175	0.399178	0.347795	0.395709	0.912749	0.51039	0.343516	0.555556	0.533135	0.188172
k=2	metric=manhattan	method=ward.D2	0.37792	0.415742	0.465846	0.41256	0.423077	0.398175	0.399178	0.347795	0.395709	0.912749	0.51039	0.343516	0.555556	0.533135	0.188172
k=2	metric=manhattan	method=single	0.37792	0.415742	0.465846	0.41256	0.423077	0.398175	0.399178	0.347795	0.395709	0.912749	0.51039	0.343516	0.555556	0.533135	0.188172
k=2	metric=manhattan	method=complete	0.37792	0.415742	0.465846	0.41256	0.423077	0.398175	0.399178	0.347795	0.395709	0.912749	0.51039	0.343516	0.555556	0.533135	0.188172
k=2	metric=manhattan	method=average	0.37792	0.415742	0.465846	0.41256	0.423077	0.398175	0.399178	0.347795	0.395709	0.912749	0.51039	0.343516	0.555556	0.533135	0.188172
k=2	metric=manhattan	method=mcquitty	0.37792	0.415742	0.465846	0.41256	0.423077	0.398175	0.399178	0.347795	0.395709	0.912749	0.51039	0.343516	0.555556	0.533135	0.188172
k=2	metric=manhattan	method=median	0.37792	0.415742	0.465846	0.41256	0.423077	0.398175	0.399178	0.347795	0.395709	0.912749	0.51039	0.343516	0.555556	0.533135	0.188172
k=2	metric=manhattan	method=centroid	0.37792	0.415742	0.465846	0.41256	0.423077	0.398175	0.399178	0.347795	0.395709	0.912749	0.51039	0.343516	0.555556	0.533135	0.188172
k=3	metric=euclidean	method=ward.D	0.252382	0.277161	0.309987	0.275613	0.259143	0.265221	0.266573	0.521751	0.266269	0.518825	0.603201	0.722326	0.597827	0.879487	0.195787
k=3	metric=euclidean	method=ward.D2	0.252382	0.277161	0.309987	0.275613	0.259143	0.265221	0.266573	0.521751	0.266269	0.518825	0.603201	0.722326	0.597827	0.879487	0.195787
k=3	metric=euclidean	method=single	0.252382	0.277161	0.309987	0.275613	0.259143	0.265221	0.266573	0.521751	0.266269	0.518825	0.603201	0.722326	0.597827	0.879487	0.195787
k=3	metric=euclidean	method=complete	0.252382	0.277161	0.309987	0.275613	0.259143	0.265221	0.266573	0.521751	0.266269	0.518825	0.603201	0.722326	0.597827	0.879487	0.195787
k=3	metric=euclidean	method=average	0.252382	0.277161	0.309987	0.275613	0.259143	0.265221	0.266573	0.521751	0.266269	0.518825	0.603201	0.722326	0.597827	0.879487	0.195787
k=3	metric=euclidean	method=mcquitty	0.252382	0.277161	0.309987	0.275613	0.259143	0.265221	0.266573	0.521751	0.266269	0.518825	0.603201	0.722326	0.597827	0.879487	0.195787
k=3	metric=euclidean	method=median	0.252382	0.277161	0.309987	0.275613	0.259143	0.265221	0.266573	0.521751	0.266269	0.518825	0.603201	0.722326	0.597827	0.879487	0.195787
k=3	metric=euclidean	method=centroid	0.252382	0.277161	0.309987	0.275613	0.259143	0.265221	0.266573	0.521751	0.266269	0.518825	0.603201	0.722326	0.597827	0.879487	0.195787
k=3	metric=manhattan	method=ward.D	0.249971	0.276768	0.309987	0.275668	0.26419	0.264762	0.277742	0.520139	0.274338	0.565081	0.544552	0.722326	0.884058	0.862053	0.549967
k=3	metric=manhattan	method=ward.D2	0.249971	0.276768	0.309987	0.275668	0.26419	0.264762	0.277742	0.520139	0.274338	0.565081	0.544552	0.722326	0.884058	0.862053	0.549967
k=3	metric=manhattan	method=single	0.249971	0.276768	0.309987	0.275668	0.26419	0.264762	0.277742	0.520139	0.274338	0.565081	0.544552	0.722326	0.884058	0.862053	0.549967
k=3	metric=manhattan	method=complete	0.249971	0.276768	0.309987	0.275668	0.26419	0.264762	0.277742	0.520139	0.274338	0.565081	0.544552	0.722326	0.884058	0.862053	0.549967
k=3	metric=manhattan	method=average	0.249971	0.276768	0.309987	0.275668	0.26419	0.264762	0.277742	0.520139	0.274338	0.565081	0.544552	0.722326	0.884058	0.862053	0.549967
k=3	metric=manhattan	method=mcquitty	0.249971	0.276768	0.309987	0.275668	0.26419	0.264762	0.277742	0.520139	0.274338	0.565081	0.544552	0.722326	0.884058	0.862053	0.549967
k=3	metric=manhattan	method=median	0.249971	0.276768	0.309987	0.275668	0.26419	0.264762	0.277742	0.520139	0.274338	0.565081	0.544552	0.722326	0.884058	0.862053	0.549967
k=3	metric=manhattan	method=centroid	0.249971	0.276768	0.309987	0.275668	0.26419	0.264762	0.277742	0.520139	0.274338	0.565081	0.544552	0.722326	0.884058	0.862053	0.549967
k=4	metric=euclidean	method=ward.D	0.189244	0.206389	0.231401	0.204945	0.194357	0.197534	0.200272	0.390781	0.197398	0.408339	0.44946	0.552368	0.445845	0.655911	0.153304
k=4	metric=euclidean	method=ward.D2	0.189244	0.206389	0.231401	0.204945	0.194357	0.197534	0.200272	0.390781	0.197398	0.408339	0.44946	0.552368	0.445845	0.655911	0.153304
k=4	metric=euclidean	method=single	0.189244	0.206389	0.231401	0.204945	0.194357	0.197534	0.200272	0.390781	0.197398	0.408339	0.44946	0.552368	0.445845	0.655911	0.153304
k=4	metric=euclidean	method=complete	0.189244	0.206389	0.231401	0.204945	0.194357	0.197534	0.200272	0.390781	0.197398	0.408339	0.44946	0.552368	0.445845	0.655911	0.153304
k=4	metric=euclidean	method=average	0.189244	0.206389	0.231401	0.204945	0.194357	0.197534	0.200272	0.390781	0.197398	0.408339	0.44946	0.552368	0.445845	0.655911	0.153304
k=4	metric=euclidean	method=mcquitty	0.189244	0.206389	0.231401	0.204945	0.194357	0.197534	0.200272	0.390781	0.197398	0.408339	0.44946	0.552368	0.445845	0.655911	0.153304
k=4	metric=euclidean	method=median	0.189244	0.206389	0.231401	0.204945	0.194357	0.197534	0.200272	0.390781	0.197398	0.408339	0.44946	0.552368	0.445845	0.655911	0.153304
k=4	metric=euclidean	method=centroid	0.189244	0.206389	0.231401	0.204945	0.194357	0.197534	0.200272	0.390781	0.197398	0.408339	0.44946	0.552368	0.445845	0.655911	0.153304
k=4	metric=manhattan	method=ward.D	0.187504	0.207576	0.281378	0.206751	0.198142	0.197187	0.217497	0.389573	0.205087	0.378139	0.427953	0.553388	0.660518	0.644658	0.419852
k=4	metric=manhattan	method=ward.D2	0.187504	0.207576	0.281378	0.206751	0.198142	0.197187	0.217497	0.389573	0.205087	0.378139	0.427953	0.553388	0.660518	0.644658	0.419852
k=4	metric=manhattan	method=single	0.187504	0.207576	0.281378	0.206751	0.198142	0.197187	0.217497	0.389573	0.205087	0.378139	0.427953	0.553388	0.660518	0.644658	0.419852
k=4	metric=manhattan	method=complete	0.187504	0.207576	0.281378	0.206751	0.198142	0.197187	0.217497	0.389573	0.205087	0.378139	0.427953	0.553388	0.660518	0.644658	0.419852
k=4	metric=manhattan	method=average	0.187504	0.207576	0.281378	0.206751	0.198142	0.197187	0.217497	0.389573	0.205087	0.378139	0.427953	0.553388	0.660518	0.644658	0.419852
k=4	metric=manhattan	method=mcquitty	0.187504	0.207576	0.281378	0.206751	0.198142	0.197187	0.217497	0.389573	0.205087	0.378139	0.427953	0.553388	0.660518	0.644658	0.419852
k=4	metric=manhattan	method=median	0.187504	0.207576	0.281378	0.206751	0.198142	0.197187	0.217497	0.389573	0.205087	0.378139	0.427953	0.553388	0.660518	0.644658	0.419852
k=4	metric=manhattan	method=centroid	0.187504	0.207576	0.281378	0.206751	0.198142	0.197187	0.217497	0.389573	0.205087	0.378139	0.427953	0.553388	0.660518	0.644658	0.419852

## Sheet: Diana
		parameter	spambase	Indian_liver_patient	blood_transfusion_service	pima_Indians_diabetes	parkinsons	QSAR	Ionosphere	mammographic_mass	Breast_Cancer_Wisconsin_Diagnost	jain	fu_flame	chang_pathbased	iris	seeds	wine
k=2	metric=euclidean	method=ward.D	0.37792	0.412183	0.554736	0.638464	0.407295	0.398175	0.399178	0.347795	0.824429	0.84165	0.830317	0.380044	0.555556	0.545372	0.499259
k=2	metric=euclidean	method=ward.D2	0.37792	0.412183	0.554736	0.638464	0.407295	0.398175	0.399178	0.347795	0.824429	0.84165	0.830317	0.380044	0.555556	0.545372	0.499259
k=2	metric=euclidean	method=single	0.37792	0.412183	0.554736	0.638464	0.407295	0.398175	0.399178	0.347795	0.824429	0.84165	0.830317	0.380044	0.555556	0.545372	0.499259
k=2	metric=euclidean	method=complete	0.37792	0.412183	0.554736	0.638464	0.407295	0.398175	0.399178	0.347795	0.824429	0.84165	0.830317	0.380044	0.555556	0.545372	0.499259
k=2	metric=euclidean	method=average	0.37792	0.412183	0.554736	0.638464	0.407295	0.398175	0.399178	0.347795	0.824429	0.84165	0.830317	0.380044	0.555556	0.545372	0.499259
k=2	metric=euclidean	method=mcquitty	0.37792	0.412183	0.554736	0.638464	0.407295	0.398175	0.399178	0.347795	0.824429	0.84165	0.830317	0.380044	0.555556	0.545372	0.499259
k=2	metric=euclidean	method=median	0.37792	0.412183	0.554736	0.638464	0.407295	0.398175	0.399178	0.347795	0.824429	0.84165	0.830317	0.380044	0.555556	0.545372	0.499259
k=2	metric=euclidean	method=centroid	0.37792	0.412183	0.554736	0.638464	0.407295	0.398175	0.399178	0.347795	0.824429	0.84165	0.830317	0.380044	0.555556	0.545372	0.499259
k=2	metric=manhattan	method=ward.D	0.37792	0.412183	0.541146	0.635426	0.405488	0.398175	0.500356	0.347795	0.8832	0.838943	0.858367	0.379173	0.550382	0.53926	0.501348
k=2	metric=manhattan	method=ward.D2	0.37792	0.412183	0.541146	0.635426	0.405488	0.398175	0.500356	0.347795	0.8832	0.838943	0.858367	0.379173	0.550382	0.53926	0.501348
k=2	metric=manhattan	method=single	0.37792	0.412183	0.541146	0.635426	0.405488	0.398175	0.500356	0.347795	0.8832	0.838943	0.858367	0.379173	0.550382	0.53926	0.501348
k=2	metric=manhattan	method=complete	0.37792	0.412183	0.541146	0.635426	0.405488	0.398175	0.500356	0.347795	0.8832	0.838943	0.858367	0.379173	0.550382	0.53926	0.501348
k=2	metric=manhattan	method=average	0.37792	0.412183	0.541146	0.635426	0.405488	0.398175	0.500356	0.347795	0.8832	0.838943	0.858367	0.379173	0.550382	0.53926	0.501348
k=2	metric=manhattan	method=mcquitty	0.37792	0.412183	0.541146	0.635426	0.405488	0.398175	0.500356	0.347795	0.8832	0.838943	0.858367	0.379173	0.550382	0.53926	0.501348
k=2	metric=manhattan	method=median	0.37792	0.412183	0.541146	0.635426	0.405488	0.398175	0.500356	0.347795	0.8832	0.838943	0.858367	0.379173	0.550382	0.53926	0.501348
k=2	metric=manhattan	method=centroid	0.37792	0.412183	0.541146	0.635426	0.405488	0.398175	0.500356	0.347795	0.8832	0.838943	0.858367	0.379173	0.550382	0.53926	0.501348
k=3	metric=euclidean	method=ward.D	0.252382	0.274788	0.358119	0.419653	0.27153	0.261987	0.293923	0.529062	0.548691	0.558763	0.48457	0.766763	0.812659	0.903686	0.824535
k=3	metric=euclidean	method=ward.D2	0.252382	0.274788	0.358119	0.419653	0.27153	0.261987	0.293923	0.529062	0.548691	0.558763	0.48457	0.766763	0.812659	0.903686	0.824535
k=3	metric=euclidean	method=single	0.252382	0.274788	0.358119	0.419653	0.27153	0.261987	0.293923	0.529062	0.548691	0.558763	0.48457	0.766763	0.812659	0.903686	0.824535
k=3	metric=euclidean	method=complete	0.252382	0.274788	0.358119	0.419653	0.27153	0.261987	0.293923	0.529062	0.548691	0.558763	0.48457	0.766763	0.812659	0.903686	0.824535
k=3	metric=euclidean	method=average	0.252382	0.274788	0.358119	0.419653	0.27153	0.261987	0.293923	0.529062	0.548691	0.558763	0.48457	0.766763	0.812659	0.903686	0.824535
k=3	metric=euclidean	method=mcquitty	0.252382	0.274788	0.358119	0.419653	0.27153	0.261987	0.293923	0.529062	0.548691	0.558763	0.48457	0.766763	0.812659	0.903686	0.824535
k=3	metric=euclidean	method=median	0.252382	0.274788	0.358119	0.419653	0.27153	0.261987	0.293923	0.529062	0.548691	0.558763	0.48457	0.766763	0.812659	0.903686	0.824535
k=3	metric=euclidean	method=centroid	0.252382	0.274788	0.358119	0.419653	0.27153	0.261987	0.293923	0.529062	0.548691	0.558763	0.48457	0.766763	0.812659	0.903686	0.824535
k=3	metric=manhattan	method=ward.D	0.249971	0.274788	0.349883	0.409207	0.270325	0.261987	0.336451	0.537409	0.586678	0.486644	0.488041	0.763781	0.851229	0.898093	0.77061
k=3	metric=manhattan	method=ward.D2	0.249971	0.274788	0.349883	0.409207	0.270325	0.261987	0.336451	0.537409	0.586678	0.486644	0.488041	0.763781	0.851229	0.898093	0.77061
k=3	metric=manhattan	method=single	0.249971	0.274788	0.349883	0.409207	0.270325	0.261987	0.336451	0.537409	0.586678	0.486644	0.488041	0.763781	0.851229	0.898093	0.77061
k=3	metric=manhattan	method=complete	0.249971	0.274788	0.349883	0.409207	0.270325	0.261987	0.336451	0.537409	0.586678	0.486644	0.488041	0.763781	0.851229	0.898093	0.77061
k=3	metric=manhattan	method=average	0.249971	0.274788	0.349883	0.409207	0.270325	0.261987	0.336451	0.537409	0.586678	0.486644	0.488041	0.763781	0.851229	0.898093	0.77061
k=3	metric=manhattan	method=mcquitty	0.249971	0.274788	0.349883	0.409207	0.270325	0.261987	0.336451	0.537409	0.586678	0.486644	0.488041	0.763781	0.851229	0.898093	0.77061
k=3	metric=manhattan	method=median	0.249971	0.274788	0.349883	0.409207	0.270325	0.261987	0.336451	0.537409	0.586678	0.486644	0.488041	0.763781	0.851229	0.898093	0.77061
k=3	metric=manhattan	method=centroid	0.249971	0.274788	0.349883	0.409207	0.270325	0.261987	0.336451	0.537409	0.586678	0.486644	0.488041	0.763781	0.851229	0.898093	0.77061
k=4	metric=euclidean	method=ward.D	0.189118	0.193326	0.268105	0.300417	0.31527	0.195087	0.216799	0.394508	0.409687	0.361635	0.402576	0.565214	0.534819	0.648747	0.616179
k=4	metric=euclidean	method=ward.D2	0.189118	0.193326	0.268105	0.300417	0.31527	0.195087	0.216799	0.394508	0.409687	0.361635	0.402576	0.565214	0.534819	0.648747	0.616179
k=4	metric=euclidean	method=single	0.189118	0.193326	0.268105	0.300417	0.31527	0.195087	0.216799	0.394508	0.409687	0.361635	0.402576	0.565214	0.534819	0.648747	0.616179
k=4	metric=euclidean	method=complete	0.189118	0.193326	0.268105	0.300417	0.31527	0.195087	0.216799	0.394508	0.409687	0.361635	0.402576	0.565214	0.534819	0.648747	0.616179
k=4	metric=euclidean	method=average	0.189118	0.193326	0.268105	0.300417	0.31527	0.195087	0.216799	0.394508	0.409687	0.361635	0.402576	0.565214	0.534819	0.648747	0.616179
k=4	metric=euclidean	method=mcquitty	0.189118	0.193326	0.268105	0.300417	0.31527	0.195087	0.216799	0.394508	0.409687	0.361635	0.402576	0.565214	0.534819	0.648747	0.616179
k=4	metric=euclidean	method=median	0.189118	0.193326	0.268105	0.300417	0.31527	0.195087	0.216799	0.394508	0.409687	0.361635	0.402576	0.565214	0.534819	0.648747	0.616179
k=4	metric=euclidean	method=centroid	0.189118	0.193326	0.268105	0.300417	0.31527	0.195087	0.216799	0.394508	0.409687	0.361635	0.402576	0.565214	0.534819	0.648747	0.616179
k=4	metric=manhattan	method=ward.D	0.187504	0.206091	0.26191	0.306905	0.314277	0.190616	0.255292	0.389677	0.434982	0.328882	0.294711	0.525407	0.643178	0.636345	0.670529
k=4	metric=manhattan	method=ward.D2	0.187504	0.206091	0.26191	0.306905	0.314277	0.190616	0.255292	0.389677	0.434982	0.328882	0.294711	0.525407	0.643178	0.636345	0.670529
k=4	metric=manhattan	method=single	0.187504	0.206091	0.26191	0.306905	0.314277	0.190616	0.255292	0.389677	0.434982	0.328882	0.294711	0.525407	0.643178	0.636345	0.670529
k=4	metric=manhattan	method=complete	0.187504	0.206091	0.26191	0.306905	0.314277	0.190616	0.255292	0.389677	0.434982	0.328882	0.294711	0.525407	0.643178	0.636345	0.670529
k=4	metric=manhattan	method=average	0.187504	0.206091	0.26191	0.306905	0.314277	0.190616	0.255292	0.389677	0.434982	0.328882	0.294711	0.525407	0.643178	0.636345	0.670529
k=4	metric=manhattan	method=mcquitty	0.187504	0.206091	0.26191	0.306905	0.314277	0.190616	0.255292	0.389677	0.434982	0.328882	0.294711	0.525407	0.643178	0.636345	0.670529
k=4	metric=manhattan	method=median	0.187504	0.206091	0.26191	0.306905	0.314277	0.190616	0.255292	0.389677	0.434982	0.328882	0.294711	0.525407	0.643178	0.636345	0.670529
k=4	metric=manhattan	method=centroid	0.187504	0.206091	0.26191	0.306905	0.314277	0.190616	0.255292	0.389677	0.434982	0.328882	0.294711	0.525407	0.643178	0.636345	0.670529

## Sheet: Clusterdp
spambase			Indian_liver_patient			blood_transfusion_service			pima_Indians_diabetes			parkinsons			QSAR			Ionosphere			mammographic_mass			Breast_Cancer_Wisconsin_Diagnost			jain			fu_flame			chang_pathbased			iris			seeds			wine
k	dc	fscore	k	dc	fscore	k	dc	fscore	k	dc	fscore	k	dc	fscore	k	dc	fscore	k	dc	fscore	k	dc	fscore	k	dc	fscore	k	dc	fscore	k	dc	fscore	k	dc	fscore	k	dc	fscore	k	dc	fscore	k	dc	fscore
7	0.11	NA	3	0.11	0.359632	1	0.11	NA	3	0.11	0.332822	4	0.11	0.319035	6	0.11	NA	1	0.11	NA	10	0.11	NA	2	0.11	0.380752	4	0.11	0.330184	2	0.11	0.884118	11	0.11	NA	1	0.11	NA	15	0.11	NA	3	0.11	0.438092
8	0.12	NA	3	0.12	0.348641	1	0.12	NA	4	0.12	0.251548	4	0.12	0.319035	6	0.12	NA	1	0.12	NA	10	0.12	NA	1	0.12	NA	1	0.12	NA	2	0.12	0.884118	13	0.12	NA	1	0.12	NA	15	0.12	NA	3	0.12	0.438092
8	0.13	NA	5	0.13	NA	1	0.13	NA	4	0.13	0.244947	4	0.13	0.319035	6	0.13	NA	1	0.13	NA	10	0.13	NA	1	0.13	NA	1	0.13	NA	5	0.13	NA	14	0.13	NA	1	0.13	NA	15	0.13	NA	5	0.13	NA
7	0.14	NA	2	0.14	0.432794	1	0.14	NA	4	0.14	0.242754	1	0.14	NA	6	0.14	NA	1	0.14	NA	3	0.14	0.22946	2	0.14	0.395941	2	0.14	0.667565	4	0.14	0.388729	17	0.14	NA	1	0.14	NA	22	0.14	NA	1	0.14	NA
7	0.15	NA	2	0.15	0.424317	1	0.15	NA	6	0.15	NA	1	0.15	NA	6	0.15	NA	1	0.15	NA	3	0.15	0.22946	2	0.15	0.407575	1	0.15	NA	5	0.15	NA	22	0.15	NA	1	0.15	NA	9	0.15	NA	1	0.15	NA
7	0.16	NA	2	0.16	0.42403	1	0.16	NA	7	0.16	NA	1	0.16	NA	6	0.16	NA	1	0.16	NA	3	0.16	0.22946	1	0.16	NA	1	0.16	NA	8	0.16	NA	18	0.16	NA	1	0.16	NA	12	0.16	NA	1	0.16	NA
7	0.17	NA	2	0.17	0.430834	1	0.17	NA	7	0.17	NA	2	0.17	0.75293	6	0.17	NA	1	0.17	NA	3	0.17	0.22946	1	0.17	NA	2	0.17	0.418097	8	0.17	NA	18	0.17	NA	1	0.17	NA	8	0.17	NA	1	0.17	NA
7	0.18	NA	3	0.18	0.315053	1	0.18	NA	7	0.18	NA	2	0.18	0.75293	6	0.18	NA	1	0.18	NA	3	0.18	0.22946	1	0.18	NA	2	0.18	0.415361	3	0.18	0.504092	19	0.18	NA	1	0.18	NA	5	0.18	NA	1	0.18	NA
7	0.19	NA	3	0.19	0.306601	1	0.19	NA	7	0.19	NA	2	0.19	0.75293	6	0.19	NA	1	0.19	NA	3	0.19	0.22946	1	0.19	NA	3	0.19	0.41997	3	0.19	0.583577	23	0.19	NA	1	0.19	NA	6	0.19	NA	1	0.19	NA
7	0.2	NA	6	0.2	NA	2	0.2	0.610902	8	0.2	NA	2	0.2	0.75293	6	0.2	NA	1	0.2	NA	3	0.2	0.22946	1	0.2	NA	3	0.2	0.430824	4	0.2	0.402602	23	0.2	NA	1	0.2	NA	6	0.2	NA	1	0.2	NA
8	0.21	NA	2	0.21	0.481851	1	0.21	NA	2	0.21	0.395389	2	0.21	0.75293	6	0.21	NA	1	0.21	NA	9	0.21	NA	1	0.21	NA	1	0.21	NA	3	0.21	0.477888	24	0.21	NA	1	0.21	NA	6	0.21	NA	2	0.21	0.413166
7	0.22	NA	1	0.22	NA	1	0.22	NA	2	0.22	0.395389	4	0.22	0.377768	6	0.22	NA	1	0.22	NA	9	0.22	NA	1	0.22	NA	5	0.22	NA	3	0.22	0.514248	24	0.22	NA	1	0.22	NA	7	0.22	NA	2	0.22	0.410661
7	0.23	NA	1	0.23	NA	1	0.23	NA	2	0.23	0.395389	4	0.23	0.377768	6	0.23	NA	2	0.23	0.513958	9	0.23	NA	1	0.23	NA	1	0.23	NA	3	0.23	0.518138	25	0.23	NA	1	0.23	NA	7	0.23	NA	2	0.23	0.410661
7	0.24	NA	1	0.24	NA	1	0.24	NA	2	0.24	0.395389	4	0.24	0.377768	6	0.24	NA	3	0.24	0.305975	9	0.24	NA	1	0.24	NA	1	0.24	NA	3	0.24	0.5218	10	0.24	NA	1	0.24	NA	8	0.24	NA	2	0.24	0.49121
8	0.25	NA	2	0.25	0.43646	1	0.25	NA	3	0.25	0.326167	4	0.25	0.377768	6	0.25	NA	1	0.25	NA	9	0.25	NA	1	0.25	NA	2	0.25	0.620516	3	0.25	0.445527	12	0.25	NA	1	0.25	NA	8	0.25	NA	2	0.25	0.497257
7	0.26	NA	3	0.26	0.277248	1	0.26	NA	1	0.26	NA	6	0.26	NA	6	0.26	NA	1	0.26	NA	9	0.26	NA	2	0.26	0.367778	1	0.26	NA	5	0.26	NA	15	0.26	NA	1	0.26	NA	7	0.26	NA	3	0.26	0.764247
8	0.27	NA	1	0.27	NA	1	0.27	NA	1	0.27	NA	6	0.27	NA	6	0.27	NA	1	0.27	NA	9	0.27	NA	1	0.27	NA	1	0.27	NA	5	0.27	NA	15	0.27	NA	1	0.27	NA	6	0.27	NA	3	0.27	0.672661
7	0.28	NA	1	0.28	NA	1	0.28	NA	1	0.28	NA	6	0.28	NA	6	0.28	NA	1	0.28	NA	5	0.28	NA	2	0.28	0.367778	2	0.28	0.405104	6	0.28	NA	15	0.28	NA	1	0.28	NA	5	0.28	NA	3	0.28	0.67122
7	0.29	NA	2	0.29	0.468999	1	0.29	NA	1	0.29	NA	1	0.29	NA	6	0.29	NA	1	0.29	NA	5	0.29	NA	1	0.29	NA	1	0.29	NA	6	0.29	NA	18	0.29	NA	1	0.29	NA	5	0.29	NA	3	0.29	0.67122
7	0.3	NA	1	0.3	NA	1	0.3	NA	2	0.3	0.567726	1	0.3	NA	6	0.3	NA	2	0.3	0.616195	5	0.3	NA	1	0.3	NA	1	0.3	NA	2	0.3	0.839153	19	0.3	NA	1	0.3	NA	5	0.3	NA	3	0.3	0.67122
7	0.31	NA	1	0.31	NA	1	0.31	NA	1	0.31	NA	1	0.31	NA	6	0.31	NA	1	0.31	NA	5	0.31	NA	2	0.31	0.452484	1	0.31	NA	2	0.31	0.863598	16	0.31	NA	1	0.31	NA	6	0.31	NA	3	0.31	0.597821
8	0.32	NA	1	0.32	NA	1	0.32	NA	1	0.32	NA	1	0.32	NA	6	0.32	NA	1	0.32	NA	5	0.32	NA	1	0.32	NA	5	0.32	NA	4	0.32	0.363013	8	0.32	NA	1	0.32	NA	5	0.32	NA	3	0.32	0.597821
8	0.33	NA	1	0.33	NA	1	0.33	NA	1	0.33	NA	2	0.33	0.492452	6	0.33	NA	1	0.33	NA	5	0.33	NA	1	0.33	NA	3	0.33	0.434158	7	0.33	NA	8	0.33	NA	2	0.33	0.555556	5	0.33	NA	1	0.33	NA
8	0.34	NA	1	0.34	NA	1	0.34	NA	3	0.34	0.311829	2	0.34	0.492452	6	0.34	NA	1	0.34	NA	5	0.34	NA	1	0.34	NA	4	0.34	0.317757	7	0.34	NA	8	0.34	NA	3	0.34	0.672258	5	0.34	NA	2	0.34	0.499259
8	0.35	NA	2	0.35	0.444408	1	0.35	NA	5	0.35	NA	2	0.35	0.492452	6	0.35	NA	1	0.35	NA	9	0.35	NA	1	0.35	NA	1	0.35	NA	2	0.35	0.900675	9	0.35	NA	1	0.35	NA	5	0.35	NA	2	0.35	0.499259
8	0.36	NA	2	0.36	0.421132	1	0.36	NA	1	0.36	NA	2	0.36	0.492452	6	0.36	NA	1	0.36	NA	9	0.36	NA	1	0.36	NA	1	0.36	NA	4	0.36	0.38012	8	0.36	NA	1	0.36	NA	6	0.36	NA	1	0.36	NA
8	0.37	NA	1	0.37	NA	1	0.37	NA	2	0.37	0.519781	2	0.37	0.492452	6	0.37	NA	1	0.37	NA	9	0.37	NA	1	0.37	NA	1	0.37	NA	6	0.37	NA	4	0.37	0.410064	1	0.37	NA	6	0.37	NA	1	0.37	NA
7	0.38	NA	1	0.38	NA	1	0.38	NA	1	0.38	NA	2	0.38	0.492452	6	0.38	NA	2	0.38	0.497637	9	0.38	NA	1	0.38	NA	1	0.38	NA	9	0.38	NA	4	0.38	0.410064	1	0.38	NA	5	0.38	NA	1	0.38	NA
7	0.39	NA	1	0.39	NA	1	0.39	NA	2	0.39	0.494845	2	0.39	0.492452	6	0.39	NA	3	0.39	0.328173	9	0.39	NA	1	0.39	NA	1	0.39	NA	9	0.39	NA	4	0.39	0.410064	1	0.39	NA	5	0.39	NA	1	0.39	NA
7	0.4	NA	2	0.4	0.438604	1	0.4	NA	2	0.4	0.51651	4	0.4	0.244443	6	0.4	NA	5	0.4	NA	9	0.4	NA	1	0.4	NA	1	0.4	NA	10	0.4	NA	4	0.4	0.410064	1	0.4	NA	6	0.4	NA	1	0.4	NA
7	0.41	NA	1	0.41	NA	1	0.41	NA	2	0.41	0.517039	5	0.41	NA	6	0.41	NA	2	0.41	0.494249	4	0.41	0.171852	1	0.41	NA	1	0.41	NA	3	0.41	0.469077	5	0.41	NA	2	0.41	0.531038	7	0.41	NA	1	0.41	NA
8	0.42	NA	1	0.42	NA	1	0.42	NA	3	0.42	0.317254	5	0.42	NA	6	0.42	NA	2	0.42	0.483996	4	0.42	0.171852	1	0.42	NA	2	0.42	0.645354	4	0.42	0.322909	5	0.42	NA	1	0.42	NA	3	0.42	0.909342	1	0.42	NA
8	0.43	NA	1	0.43	NA	1	0.43	NA	1	0.43	NA	1	0.43	NA	6	0.43	NA	4	0.43	0.221968	4	0.43	0.171852	1	0.43	NA	1	0.43	NA	6	0.43	NA	6	0.43	NA	2	0.43	0.555556	3	0.43	0.909342	1	0.43	NA
8	0.44	NA	2	0.44	0.469093	1	0.44	NA	1	0.44	NA	1	0.44	NA	6	0.44	NA	1	0.44	NA	4	0.44	0.171852	1	0.44	NA	2	0.44	0.677414	2	0.44	0.786428	2	0.44	0.50883	2	0.44	0.555556	3	0.44	0.909342	1	0.44	NA
8	0.45	NA	2	0.45	0.467154	1	0.45	NA	1	0.45	NA	1	0.45	NA	6	0.45	NA	2	0.45	0.501025	4	0.45	0.171852	1	0.45	NA	1	0.45	NA	4	0.45	0.322872	4	0.45	0.380876	1	0.45	NA	3	0.45	0.909342	1	0.45	NA
8	0.46	NA	2	0.46	0.474954	1	0.46	NA	1	0.46	NA	1	0.46	NA	6	0.46	NA	4	0.46	0.253436	4	0.46	0.171852	1	0.46	NA	1	0.46	NA	2	0.46	0.794546	4	0.46	0.391691	1	0.46	NA	3	0.46	0.909342	3	0.46	0.603731
8	0.47	NA	3	0.47	0.313865	1	0.47	NA	2	0.47	0.439185	1	0.47	NA	6	0.47	NA	2	0.47	0.388502	4	0.47	0.171852	1	0.47	NA	1	0.47	NA	2	0.47	0.794546	4	0.47	0.391691	1	0.47	NA	4	0.47	0.61102	1	0.47	NA
8	0.48	NA	1	0.48	NA	1	0.48	NA	2	0.48	0.468528	1	0.48	NA	6	0.48	NA	1	0.48	NA	9	0.48	NA	1	0.48	NA	1	0.48	NA	2	0.48	0.75382	4	0.48	0.391691	2	0.48	0.407474	2	0.48	0.538966	1	0.48	NA
8	0.49	NA	1	0.49	NA	1	0.49	NA	1	0.49	NA	1	0.49	NA	7	0.49	NA	1	0.49	NA	9	0.49	NA	1	0.49	NA	1	0.49	NA	2	0.49	0.778517	4	0.49	0.391691	2	0.49	0.426055	2	0.49	0.538966	3	0.49	0.424469
9	0.5	NA	1	0.5	NA	1	0.5	NA	1	0.5	NA	1	0.5	NA	7	0.5	NA	2	0.5	0.490236	9	0.5	NA	1	0.5	NA	1	0.5	NA	3	0.5	0.498084	4	0.5	0.391993	1	0.5	NA	4	0.5	0.343666	1	0.5	NA
9	0.51	NA	1	0.51	NA	1	0.51	NA	1	0.51	NA	1	0.51	NA	1	0.51	NA	1	0.51	NA	9	0.51	NA	1	0.51	NA	1	0.51	NA	3	0.51	0.46678	4	0.51	0.403314	1	0.51	NA	3	0.51	0.514699	1	0.51	NA
9	0.52	NA	1	0.52	NA	1	0.52	NA	1	0.52	NA	1	0.52	NA	1	0.52	NA	1	0.52	NA	9	0.52	NA	1	0.52	NA	1	0.52	NA	4	0.52	0.316201	4	0.52	0.410086	1	0.52	NA	4	0.52	0.674584	1	0.52	NA
9	0.53	NA	1	0.53	NA	1	0.53	NA	1	0.53	NA	1	0.53	NA	1	0.53	NA	1	0.53	NA	9	0.53	NA	1	0.53	NA	1	0.53	NA	6	0.53	NA	3	0.53	0.564431	1	0.53	NA	4	0.53	0.670189	2	0.53	0.443344
8	0.54	NA	1	0.54	NA	1	0.54	NA	1	0.54	NA	1	0.54	NA	1	0.54	NA	1	0.54	NA	9	0.54	NA	1	0.54	NA	1	0.54	NA	6	0.54	NA	3	0.54	0.577318	1	0.54	NA	3	0.54	0.913687	2	0.54	0.447933
8	0.55	NA	1	0.55	NA	1	0.55	NA	1	0.55	NA	1	0.55	NA	1	0.55	NA	1	0.55	NA	5	0.55	NA	1	0.55	NA	1	0.55	NA	6	0.55	NA	3	0.55	0.577318	1	0.55	NA	3	0.55	0.805584	3	0.55	0.785968
7	0.56	NA	1	0.56	NA	1	0.56	NA	1	0.56	NA	1	0.56	NA	2	0.56	0.623752	1	0.56	NA	5	0.56	NA	1	0.56	NA	1	0.56	NA	5	0.56	NA	4	0.56	0.442061	1	0.56	NA	3	0.56	0.90342	1	0.56	NA
7	0.57	NA	1	0.57	NA	1	0.57	NA	1	0.57	NA	1	0.57	NA	1	0.57	NA	1	0.57	NA	9	0.57	NA	1	0.57	NA	1	0.57	NA	2	0.57	0.790488	6	0.57	NA	1	0.57	NA	4	0.57	0.661444	1	0.57	NA
8	0.58	NA	1	0.58	NA	1	0.58	NA	1	0.58	NA	1	0.58	NA	1	0.58	NA	1	0.58	NA	9	0.58	NA	1	0.58	NA	2	0.58	0.647827	2	0.58	0.774232	6	0.58	NA	1	0.58	NA	4	0.58	0.672026	1	0.58	NA
7	0.59	NA	1	0.59	NA	2	0.59	0.432043	1	0.59	NA	1	0.59	NA	1	0.59	NA	2	0.59	0.493582	4	0.59	0.171852	1	0.59	NA	2	0.59	0.689721	2	0.59	0.774232	7	0.59	NA	1	0.59	NA	4	0.59	0.601025	1	0.59	NA
7	0.6	NA	1	0.6	NA	2	0.6	0.432043	1	0.6	NA	1	0.6	NA	1	0.6	NA	2	0.6	0.493582	4	0.6	0.171852	1	0.6	NA	1	0.6	NA	2	0.6	0.774232	7	0.6	NA	2	0.6	0.536003	3	0.6	0.715538	1	0.6	NA
44	0.61	NA	1	0.61	NA	2	0.61	0.432043	3	0.61	0.301012	1	0.61	NA	1	0.61	NA	1	0.61	NA	3	0.61	0.232034	1	0.61	NA	1	0.61	NA	4	0.61	0.326037	8	0.61	NA	1	0.61	NA	3	0.61	0.79695	1	0.61	NA
121	0.62	NA	1	0.62	NA	2	0.62	0.432043	1	0.62	NA	1	0.62	NA	1	0.62	NA	1	0.62	NA	11	0.62	NA	1	0.62	NA	1	0.62	NA	4	0.62	0.200506	8	0.62	NA	1	0.62	NA	3	0.62	0.697128	4	0.62	0.501515
7	0.63	NA	1	0.63	NA	2	0.63	0.432043	2	0.63	0.470088	1	0.63	NA	1	0.63	NA	2	0.63	0.458139	11	0.63	NA	1	0.63	NA	1	0.63	NA	4	0.63	0.200506	8	0.63	NA	1	0.63	NA	2	0.63	0.534218	1	0.63	NA
7	0.64	NA	1	0.64	NA	3	0.64	0.382662	2	0.64	0.480686	1	0.64	NA	1	0.64	NA	1	0.64	NA	9	0.64	NA	1	0.64	NA	1	0.64	NA	2	0.64	0.855432	6	0.64	NA	2	0.64	0.497541	2	0.64	0.534218	2	0.64	0.427268
8	0.65	NA	1	0.65	NA	1	0.65	NA	2	0.65	0.509715	1	0.65	NA	1	0.65	NA	1	0.65	NA	6	0.65	NA	1	0.65	NA	1	0.65	NA	3	0.65	0.498305	9	0.65	NA	3	0.65	0.637491	3	0.65	0.908217	1	0.65	NA
7	0.66	NA	1	0.66	NA	2	0.66	0.432043	2	0.66	0.451708	1	0.66	NA	1	0.66	NA	1	0.66	NA	10	0.66	NA	1	0.66	NA	2	0.66	0.662637	5	0.66	NA	10	0.66	NA	3	0.66	0.828449	3	0.66	0.807506	1	0.66	NA
7	0.67	NA	1	0.67	NA	1	0.67	NA	1	0.67	NA	1	0.67	NA	1	0.67	NA	1	0.67	NA	6	0.67	NA	1	0.67	NA	1	0.67	NA	3	0.67	0.565911	11	0.67	NA	1	0.67	NA	3	0.67	0.908217	3	0.67	0.525847
7	0.68	NA	1	0.68	NA	1	0.68	NA	1	0.68	NA	2	0.68	0.480082	1	0.68	NA	1	0.68	NA	6	0.68	NA	1	0.68	NA	1	0.68	NA	4	0.68	0.414201	12	0.68	NA	3	0.68	0.490962	3	0.68	0.908217	1	0.68	NA
7	0.69	NA	1	0.69	NA	1	0.69	NA	1	0.69	NA	2	0.69	0.480082	1	0.69	NA	1	0.69	NA	4	0.69	0.173783	1	0.69	NA	1	0.69	NA	5	0.69	NA	12	0.69	NA	1	0.69	NA	4	0.69	0.64751	1	0.69	NA
7	0.7	NA	1	0.7	NA	1	0.7	NA	1	0.7	NA	2	0.7	0.574545	1	0.7	NA	1	0.7	NA	1	0.7	NA	1	0.7	NA	1	0.7	NA	5	0.7	NA	14	0.7	NA	1	0.7	NA	4	0.7	0.657045	1	0.7	NA
7	0.71	NA	1	0.71	NA	1	0.71	NA	1	0.71	NA	3	0.71	0.37683	1	0.71	NA	1	0.71	NA	1	0.71	NA	1	0.71	NA	2	0.71	0.620516	7	0.71	NA	17	0.71	NA	2	0.71	0.437963	4	0.71	0.644959	1	0.71	NA
7	0.72	NA	1	0.72	NA	1	0.72	NA	1	0.72	NA	3	0.72	0.399409	1	0.72	NA	1	0.72	NA	1	0.72	NA	1	0.72	NA	1	0.72	NA	3	0.72	0.583384	14	0.72	NA	2	0.72	0.439249	4	0.72	0.644959	1	0.72	NA
7	0.73	NA	1	0.73	NA	1	0.73	NA	1	0.73	NA	3	0.73	0.406649	2	0.73	0.541167	1	0.73	NA	1	0.73	NA	1	0.73	NA	2	0.73	0.620516	8	0.73	NA	3	0.73	0.636034	1	0.73	NA	4	0.73	0.625673	1	0.73	NA
7	0.74	NA	1	0.74	NA	1	0.74	NA	1	0.74	NA	3	0.74	0.406649	3	0.74	0.355927	1	0.74	NA	1	0.74	NA	1	0.74	NA	1	0.74	NA	6	0.74	NA	3	0.74	0.636034	1	0.74	NA	4	0.74	0.62434	2	0.74	0.499647
7	0.75	NA	2	0.75	0.59033	1	0.75	NA	1	0.75	NA	1	0.75	NA	1	0.75	NA	1	0.75	NA	1	0.75	NA	2	0.75	0.367294	1	0.75	NA	6	0.75	NA	3	0.75	0.636034	2	0.75	0.433034	4	0.75	0.647309	2	0.75	0.50203
8	0.76	NA	1	0.76	NA	1	0.76	NA	1	0.76	NA	1	0.76	NA	1	0.76	NA	1	0.76	NA	4	0.76	0.173783	1	0.76	NA	4	0.76	0.334038	7	0.76	NA	6	0.76	NA	1	0.76	NA	3	0.76	0.729794	1	0.76	NA
8	0.77	NA	1	0.77	NA	1	0.77	NA	1	0.77	NA	1	0.77	NA	1	0.77	NA	1	0.77	NA	4	0.77	0.173783	1	0.77	NA	3	0.77	0.446172	7	0.77	NA	3	0.77	0.636034	1	0.77	NA	3	0.77	0.928557	1	0.77	NA
7	0.78	NA	1	0.78	NA	1	0.78	NA	1	0.78	NA	2	0.78	0.570768	3	0.78	0.414096	1	0.78	NA	4	0.78	0.173783	1	0.78	NA	2	0.78	0.620516	7	0.78	NA	7	0.78	NA	1	0.78	NA	3	0.78	0.928557	1	0.78	NA
7	0.79	NA	1	0.79	NA	1	0.79	NA	1	0.79	NA	3	0.79	0.319999	3	0.79	0.413078	1	0.79	NA	4	0.79	0.173783	1	0.79	NA	3	0.79	0.446965	8	0.79	NA	5	0.79	NA	1	0.79	NA	3	0.79	0.912943	1	0.79	NA
7	0.8	NA	1	0.8	NA	1	0.8	NA	1	0.8	NA	4	0.8	0.279047	3	0.8	0.414511	2	0.8	0.411603	3	0.8	0.232034	1	0.8	NA	1	0.8	NA	3	0.8	0.580486	5	0.8	NA	1	0.8	NA	3	0.8	0.927994	1	0.8	NA
7	0.81	NA	1	0.81	NA	2	0.81	0.456458	1	0.81	NA	4	0.81	0.281243	1	0.81	NA	2	0.81	0.413122	7	0.81	NA	1	0.81	NA	3	0.81	0.490239	3	0.81	0.545741	6	0.81	NA	1	0.81	NA	4	0.81	0.679376	1	0.81	NA
7	0.82	NA	1	0.82	NA	1	0.82	NA	1	0.82	NA	4	0.82	0.281243	1	0.82	NA	2	0.82	0.410084	2	0.82	0.706804	1	0.82	NA	1	0.82	NA	4	0.82	0.36198	6	0.82	NA	2	0.82	0.327065	3	0.82	0.923712	1	0.82	NA
7	0.83	NA	1	0.83	NA	1	0.83	NA	1	0.83	NA	1	0.83	NA	1	0.83	NA	1	0.83	NA	1	0.83	NA	1	0.83	NA	1	0.83	NA	2	0.83	0.835417	7	0.83	NA	2	0.83	0.327065	3	0.83	0.923712	1	0.83	NA
7	0.84	NA	1	0.84	NA	2	0.84	0.456458	1	0.84	NA	1	0.84	NA	1	0.84	NA	1	0.84	NA	3	0.84	0.232034	1	0.84	NA	1	0.84	NA	3	0.84	0.54208	6	0.84	NA	3	0.84	0.544386	3	0.84	0.923712	1	0.84	NA
8	0.85	NA	1	0.85	NA	1	0.85	NA	1	0.85	NA	1	0.85	NA	2	0.85	0.397291	1	0.85	NA	3	0.85	0.232034	1	0.85	NA	2	0.85	0.744147	3	0.85	0.54208	7	0.85	NA	1	0.85	NA	2	0.85	0.538966	1	0.85	NA
7	0.86	NA	1	0.86	NA	1	0.86	NA	1	0.86	NA	1	0.86	NA	2	0.86	0.397291	3	0.86	0.275629	3	0.86	0.232034	1	0.86	NA	2	0.86	0.739161	5	0.86	NA	8	0.86	NA	1	0.86	NA	2	0.86	0.538966	1	0.86	NA
7	0.87	NA	1	0.87	NA	1	0.87	NA	1	0.87	NA	1	0.87	NA	2	0.87	0.397751	1	0.87	NA	3	0.87	0.232034	1	0.87	NA	1	0.87	NA	3	0.87	0.424444	9	0.87	NA	1	0.87	NA	3	0.87	0.923712	1	0.87	NA
7	0.88	NA	1	0.88	NA	1	0.88	NA	1	0.88	NA	1	0.88	NA	1	0.88	NA	1	0.88	NA	3	0.88	0.232034	1	0.88	NA	1	0.88	NA	5	0.88	NA	8	0.88	NA	2	0.88	0.451402	4	0.88	0.680926	1	0.88	NA
7	0.89	NA	1	0.89	NA	1	0.89	NA	1	0.89	NA	1	0.89	NA	1	0.89	NA	3	0.89	0.277657	8	0.89	NA	1	0.89	NA	1	0.89	NA	5	0.89	NA	10	0.89	NA	1	0.89	NA	3	0.89	0.923712	1	0.89	NA
7	0.9	NA	1	0.9	NA	1	0.9	NA	1	0.9	NA	1	0.9	NA	1	0.9	NA	1	0.9	NA	8	0.9	NA	1	0.9	NA	1	0.9	NA	6	0.9	NA	10	0.9	NA	1	0.9	NA	3	0.9	0.923712	1	0.9	NA
7	0.91	NA	1	0.91	NA	1	0.91	NA	1	0.91	NA	1	0.91	NA	1	0.91	NA	2	0.91	0.417674	4	0.91	0.174153	1	0.91	NA	1	0.91	NA	2	0.91	0.909312	11	0.91	NA	1	0.91	NA	3	0.91	0.923712	1	0.91	NA
7	0.92	NA	1	0.92	NA	1	0.92	NA	1	0.92	NA	1	0.92	NA	1	0.92	NA	3	0.92	0.275629	4	0.92	0.174153	1	0.92	NA	1	0.92	NA	3	0.92	0.438307	13	0.92	NA	1	0.92	NA	4	0.92	0.656133	1	0.92	NA
7	0.93	NA	1	0.93	NA	1	0.93	NA	1	0.93	NA	1	0.93	NA	2	0.93	0.405302	3	0.93	0.275629	4	0.93	0.174153	1	0.93	NA	1	0.93	NA	5	0.93	NA	9	0.93	NA	1	0.93	NA	5	0.93	NA	1	0.93	NA
7	0.94	NA	1	0.94	NA	1	0.94	NA	1	0.94	NA	1	0.94	NA	1	0.94	NA	3	0.94	0.277326	4	0.94	0.174153	1	0.94	NA	1	0.94	NA	2	0.94	0.876225	10	0.94	NA	1	0.94	NA	5	0.94	NA	1	0.94	NA
7	0.95	NA	1	0.95	NA	1	0.95	NA	1	0.95	NA	1	0.95	NA	1	0.95	NA	4	0.95	0.230177	4	0.95	0.174153	1	0.95	NA	2	0.95	0.781978	2	0.95	0.921875	10	0.95	NA	1	0.95	NA	4	0.95	0.653239	1	0.95	NA
7	0.96	NA	2	0.96	0.581637	1	0.96	NA	1	0.96	NA	1	0.96	NA	2	0.96	0.670061	5	0.96	NA	4	0.96	0.174153	1	0.96	NA	3	0.96	0.507063	5	0.96	NA	10	0.96	NA	1	0.96	NA	3	0.96	0.672533	1	0.96	NA
3	0.97	0.307079	3	0.97	0.337503	1	0.97	NA	1	0.97	NA	1	0.97	NA	2	0.97	0.615578	5	0.97	NA	4	0.97	0.174153	1	0.97	NA	1	0.97	NA	2	0.97	0.921875	12	0.97	NA	1	0.97	NA	3	0.97	0.672533	1	0.97	NA
1	0.98	NA	1	0.98	NA	1	0.98	NA	1	0.98	NA	1	0.98	NA	2	0.98	0.734401	1	0.98	NA	4	0.98	0.174153	1	0.98	NA	2	0.98	0.781978	3	0.98	0.60274	7	0.98	NA	1	0.98	NA	2	0.98	0.536508	1	0.98	NA
1	0.99	NA	1	0.99	NA	1	0.99	NA	1	0.99	NA	1	0.99	NA	2	0.99	0.733526	1	0.99	NA	1	0.99	NA	1	0.99	NA	3	0.99	0.513223	3	0.99	0.582734	11	0.99	NA	1	0.99	NA	3	0.99	0.663334	1	0.99	NA
2	1	0.57435	2	1	0.583627	1	1	NA	1	1	NA	1	1	NA	2	1	0.689896	1	1	NA	1	1	NA	1	1	NA	1	1	NA	5	1	NA	11	1	NA	1	1	NA	5	1	NA	1	1	NA
1	1.01	NA	1	1.01	NA	1	1.01	NA	1	1.01	NA	1	1.01	NA	1	1.01	NA	1	1.01	NA	5	1.01	NA	2	1.01	0.374973	1	1.01	NA	5	1.01	NA	10	1.01	NA	1	1.01	NA	5	1.01	NA	1	1.01	NA
1	1.02	NA	1	1.02	NA	1	1.02	NA	1	1.02	NA	1	1.02	NA	1	1.02	NA	1	1.02	NA	9	1.02	NA	2	1.02	0.718804	1	1.02	NA	6	1.02	NA	11	1.02	NA	1	1.02	NA	3	1.02	0.653725	1	1.02	NA
2	1.03	0.525231	2	1.03	0.576197	1	1.03	NA	1	1.03	NA	1	1.03	NA	1	1.03	NA	1	1.03	NA	1	1.03	NA	1	1.03	NA	1	1.03	NA	7	1.03	NA	11	1.03	NA	1	1.03	NA	4	1.03	0.622414	1	1.03	NA
1	1.04	NA	1	1.04	NA	1	1.04	NA	1	1.04	NA	2	1.04	0.510296	1	1.04	NA	1	1.04	NA	1	1.04	NA	1	1.04	NA	2	1.04	0.746644	7	1.04	NA	6	1.04	NA	1	1.04	NA	4	1.04	0.625496	1	1.04	NA
1	1.05	NA	1	1.05	NA	1	1.05	NA	1	1.05	NA	1	1.05	NA	1	1.05	NA	1	1.05	NA	1	1.05	NA	1	1.05	NA	1	1.05	NA	3	1.05	0.462963	6	1.05	NA	1	1.05	NA	3	1.05	0.894831	1	1.05	NA
2	1.06	0.602594	1	1.06	NA	1	1.06	NA	1	1.06	NA	1	1.06	NA	1	1.06	NA	1	1.06	NA	1	1.06	NA	1	1.06	NA	1	1.06	NA	4	1.06	0.368557	7	1.06	NA	1	1.06	NA	3	1.06	0.884863	1	1.06	NA
1	1.07	NA	1	1.07	NA	1	1.07	NA	1	1.07	NA	1	1.07	NA	2	1.07	0.457807	1	1.07	NA	1	1.07	NA	1	1.07	NA	1	1.07	NA	4	1.07	0.365406	4	1.07	0.4347	2	1.07	0.466818	3	1.07	0.884863	1	1.07	NA
2	1.08	0.608766	2	1.08	0.58988	1	1.08	NA	1	1.08	NA	1	1.08	NA	2	1.08	0.457476	1	1.08	NA	1	1.08	NA	2	1.08	0.780936	1	1.08	NA	2	1.08	0.811028	8	1.08	NA	3	1.08	0.47588	3	1.08	0.77751	1	1.08	NA
2	1.09	0.591436	2	1.09	0.591625	1	1.09	NA	1	1.09	NA	1	1.09	NA	2	1.09	0.728019	1	1.09	NA	1	1.09	NA	2	1.09	0.780936	1	1.09	NA	3	1.09	0.492498	8	1.09	NA	1	1.09	NA	3	1.09	0.83747	1	1.09	NA
2	1.1	0.583721	1	1.1	NA	1	1.1	NA	2	1.1	0.604242	2	1.1	0.565398	2	1.1	0.728019	1	1.1	NA	5	1.1	NA	1	1.1	NA	2	1.1	0.781978	3	1.1	0.492498	10	1.1	NA	1	1.1	NA	3	1.1	0.474007	1	1.1	NA
3	1.11	0.250983	1	1.11	NA	2	1.11	0.432043	2	1.11	0.58821	2	1.11	0.565398	2	1.11	0.571984	1	1.11	NA	1	1.11	NA	1	1.11	NA	1	1.11	NA	2	1.11	0.855072	6	1.11	NA	1	1.11	NA	4	1.11	0.352957	2	1.11	0.487718
4	1.12	0.188237	2	1.12	0.598129	2	1.12	0.432043	3	1.12	0.337012	2	1.12	0.524592	2	1.12	0.573815	1	1.12	NA	5	1.12	NA	1	1.12	NA	1	1.12	NA	2	1.12	0.855072	6	1.12	NA	1	1.12	NA	3	1.12	0.877382	2	1.12	0.487718
4	1.13	0.188237	2	1.13	0.577329	1	1.13	NA	3	1.13	0.352042	3	1.13	0.38283	1	1.13	NA	1	1.13	NA	5	1.13	NA	1	1.13	NA	2	1.13	0.789662	3	1.13	0.510726	8	1.13	NA	1	1.13	NA	2	1.13	0.503166	2	1.13	0.487718
4	1.14	0.188237	1	1.14	NA	1	1.14	NA	1	1.14	NA	3	1.14	0.378661	2	1.14	0.435535	1	1.14	NA	5	1.14	NA	1	1.14	NA	1	1.14	NA	3	1.14	0.510726	7	1.14	NA	2	1.14	0.372147	3	1.14	0.874481	3	1.14	0.349032
4	1.15	0.188237	1	1.15	NA	1	1.15	NA	2	1.15	0.610005	3	1.15	0.378661	2	1.15	0.435535	1	1.15	NA	3	1.15	0.232034	1	1.15	NA	1	1.15	NA	3	1.15	0.616257	7	1.15	NA	3	1.15	0.393582	4	1.15	0.629522	1	1.15	NA
7	1.16	NA	1	1.16	NA	1	1.16	NA	2	1.16	0.539866	1	1.16	NA	1	1.16	NA	1	1.16	NA	5	1.16	NA	1	1.16	NA	1	1.16	NA	3	1.16	0.621212	7	1.16	NA	3	1.16	0.394269	3	1.16	0.89181	2	1.16	0.492023
4	1.17	0.188237	1	1.17	NA	1	1.17	NA	2	1.17	0.533249	1	1.17	NA	1	1.17	NA	1	1.17	NA	5	1.17	NA	1	1.17	NA	1	1.17	NA	2	1.17	0.995481	9	1.17	NA	2	1.17	0.49821	3	1.17	0.494225	1	1.17	NA
4	1.18	0.188237	1	1.18	NA	1	1.18	NA	1	1.18	NA	1	1.18	NA	1	1.18	NA	1	1.18	NA	4	1.18	0.173783	1	1.18	NA	1	1.18	NA	2	1.18	0.973212	11	1.18	NA	3	1.18	0.458014	3	1.18	0.485708	1	1.18	NA
4	1.19	0.188237	1	1.19	NA	1	1.19	NA	1	1.19	NA	1	1.19	NA	1	1.19	NA	1	1.19	NA	4	1.19	0.173783	1	1.19	NA	1	1.19	NA	2	1.19	1	6	1.19	NA	2	1.19	0.372147	2	1.19	0.530843	2	1.19	0.487845
6	1.2	NA	1	1.2	NA	1	1.2	NA	1	1.2	NA	1	1.2	NA	1	1.2	NA	1	1.2	NA	4	1.2	0.173783	1	1.2	NA	1	1.2	NA	2	1.2	1	6	1.2	NA	3	1.2	0.480513	3	1.2	0.902087	1	1.2	NA
6	1.21	NA	1	1.21	NA	1	1.21	NA	1	1.21	NA	1	1.21	NA	1	1.21	NA	1	1.21	NA	1	1.21	NA	1	1.21	NA	1	1.21	NA	2	1.21	0.995504	6	1.21	NA	1	1.21	NA	4	1.21	0.635037	1	1.21	NA
5	1.22	NA	1	1.22	NA	1	1.22	NA	2	1.22	0.584528	1	1.22	NA	1	1.22	NA	2	1.22	0.43693	1	1.22	NA	1	1.22	NA	1	1.22	NA	2	1.22	0.995504	8	1.22	NA	1	1.22	NA	3	1.22	0.671993	1	1.22	NA
5	1.23	NA	1	1.23	NA	1	1.23	NA	1	1.23	NA	1	1.23	NA	2	1.23	0.411562	1	1.23	NA	1	1.23	NA	1	1.23	NA	1	1.23	NA	3	1.23	0.567797	8	1.23	NA	1	1.23	NA	3	1.23	0.910272	2	1.23	0.487718
5	1.24	NA	1	1.24	NA	1	1.24	NA	1	1.24	NA	1	1.24	NA	1	1.24	NA	1	1.24	NA	1	1.24	NA	1	1.24	NA	1	1.24	NA	3	1.24	0.560606	9	1.24	NA	1	1.24	NA	3	1.24	0.899392	2	1.24	0.487718
5	1.25	NA	1	1.25	NA	1	1.25	NA	1	1.25	NA	1	1.25	NA	1	1.25	NA	1	1.25	NA	1	1.25	NA	1	1.25	NA	1	1.25	NA	3	1.25	0.6	10	1.25	NA	2	1.25	0.271702	3	1.25	0.914644	1	1.25	NA
6	1.26	NA	1	1.26	NA	1	1.26	NA	1	1.26	NA	1	1.26	NA	1	1.26	NA	1	1.26	NA	1	1.26	NA	1	1.26	NA	1	1.26	NA	4	1.26	0.420455	12	1.26	NA	1	1.26	NA	3	1.26	0.899392	1	1.26	NA
5	1.27	NA	1	1.27	NA	1	1.27	NA	1	1.27	NA	1	1.27	NA	1	1.27	NA	1	1.27	NA	3	1.27	0.232034	1	1.27	NA	1	1.27	NA	6	1.27	NA	10	1.27	NA	1	1.27	NA	3	1.27	0.726404	1	1.27	NA
6	1.28	NA	1	1.28	NA	1	1.28	NA	1	1.28	NA	1	1.28	NA	1	1.28	NA	2	1.28	0.546287	4	1.28	0.174153	1	1.28	NA	1	1.28	NA	2	1.28	1	14	1.28	NA	1	1.28	NA	4	1.28	0.55136	1	1.28	NA
3	1.29	0.250594	1	1.29	NA	1	1.29	NA	1	1.29	NA	1	1.29	NA	1	1.29	NA	1	1.29	NA	4	1.29	0.174153	1	1.29	NA	1	1.29	NA	4	1.29	0.386869	11	1.29	NA	1	1.29	NA	4	1.29	0.667808	1	1.29	NA
4	1.3	0.218349	2	1.3	0.415742	1	1.3	NA	1	1.3	NA	1	1.3	NA	1	1.3	NA	1	1.3	NA	1	1.3	NA	1	1.3	NA	1	1.3	NA	3	1.3	0.567715	8	1.3	NA	1	1.3	NA	5	1.3	NA	1	1.3	NA
3	1.31	0.250594	1	1.31	NA	1	1.31	NA	1	1.31	NA	1	1.31	NA	1	1.31	NA	1	1.31	NA	9	1.31	NA	1	1.31	NA	1	1.31	NA	4	1.31	0.402564	11	1.31	NA	1	1.31	NA	3	1.31	0.905244	1	1.31	NA
4	1.32	0.224947	2	1.32	0.415742	1	1.32	NA	1	1.32	NA	1	1.32	NA	1	1.32	NA	2	1.32	0.549034	3	1.32	0.232034	1	1.32	NA	1	1.32	NA	4	1.32	0.399609	12	1.32	NA	1	1.32	NA	3	1.32	0.78126	1	1.32	NA
3	1.33	0.250594	1	1.33	NA	1	1.33	NA	2	1.33	0.528695	1	1.33	NA	1	1.33	NA	2	1.33	0.549034	8	1.33	NA	1	1.33	NA	1	1.33	NA	4	1.33	0.421627	11	1.33	NA	1	1.33	NA	2	1.33	0.521804	1	1.33	NA
3	1.34	0.250594	1	1.34	NA	2	1.34	0.623678	1	1.34	NA	2	1.34	0.645653	1	1.34	NA	2	1.34	0.549034	8	1.34	NA	1	1.34	NA	1	1.34	NA	5	1.34	NA	11	1.34	NA	1	1.34	NA	2	1.34	0.510858	1	1.34	NA
4	1.35	0.224742	1	1.35	NA	2	1.35	0.624802	1	1.35	NA	1	1.35	NA	1	1.35	NA	2	1.35	0.549034	9	1.35	NA	1	1.35	NA	1	1.35	NA	6	1.35	NA	11	1.35	NA	1	1.35	NA	2	1.35	0.510858	1	1.35	NA
2	1.36	0.375289	2	1.36	0.415742	1	1.36	NA	1	1.36	NA	2	1.36	0.645653	2	1.36	0.704439	3	1.36	0.366542	3	1.36	0.232034	1	1.36	NA	1	1.36	NA	2	1.36	0.995504	12	1.36	NA	1	1.36	NA	2	1.36	0.525397	1	1.36	NA
2	1.37	0.375289	2	1.37	0.415742	2	1.37	0.439117	1	1.37	NA	2	1.37	0.652937	2	1.37	0.704439	3	1.37	0.366542	3	1.37	0.232034	1	1.37	NA	1	1.37	NA	2	1.37	0.995504	9	1.37	NA	1	1.37	NA	2	1.37	0.525397	1	1.37	NA
2	1.38	0.375289	1	1.38	NA	1	1.38	NA	1	1.38	NA	1	1.38	NA	2	1.38	0.704439	3	1.38	0.366542	3	1.38	0.232034	1	1.38	NA	1	1.38	NA	2	1.38	0.995504	9	1.38	NA	1	1.38	NA	2	1.38	0.525397	1	1.38	NA
2	1.39	0.375289	1	1.39	NA	1	1.39	NA	1	1.39	NA	2	1.39	0.652937	3	1.39	0.444628	1	1.39	NA	1	1.39	NA	1	1.39	NA	1	1.39	NA	2	1.39	1	9	1.39	NA	2	1.39	0.25287	2	1.39	0.525397	1	1.39	NA
2	1.4	0.375289	1	1.4	NA	1	1.4	NA	1	1.4	NA	2	1.4	0.654549	3	1.4	0.444628	1	1.4	NA	4	1.4	0.235591	2	1.4	0.855194	1	1.4	NA	2	1.4	1	9	1.4	NA	2	1.4	0.25287	1	1.4	NA	1	1.4	NA
2	1.41	0.375289	2	1.41	0.584282	1	1.41	NA	1	1.41	NA	1	1.41	NA	3	1.41	0.445397	1	1.41	NA	1	1.41	NA	1	1.41	NA	1	1.41	NA	2	1.41	1	9	1.41	NA	2	1.41	0.25287	1	1.41	NA	1	1.41	NA
2	1.42	0.375289	1	1.42	NA	1	1.42	NA	1	1.42	NA	1	1.42	NA	2	1.42	0.463001	1	1.42	NA	1	1.42	NA	3	1.42	0.552464	1	1.42	NA	2	1.42	1	9	1.42	NA	1	1.42	NA	3	1.42	0.54066	1	1.42	NA
2	1.43	0.375289	1	1.43	NA	2	1.43	0.453327	1	1.43	NA	1	1.43	NA	3	1.43	0.455254	1	1.43	NA	1	1.43	NA	1	1.43	NA	1	1.43	NA	3	1.43	0.558442	9	1.43	NA	1	1.43	NA	2	1.43	0.529305	1	1.43	NA
2	1.44	0.375289	1	1.44	NA	1	1.44	NA	1	1.44	NA	1	1.44	NA	1	1.44	NA	1	1.44	NA	4	1.44	0.174153	1	1.44	NA	1	1.44	NA	4	1.44	0.405405	11	1.44	NA	2	1.44	0.25287	3	1.44	0.519102	1	1.44	NA
2	1.45	0.375289	1	1.45	NA	1	1.45	NA	1	1.45	NA	1	1.45	NA	1	1.45	NA	2	1.45	0.389565	4	1.45	0.174153	1	1.45	NA	1	1.45	NA	3	1.45	0.611856	11	1.45	NA	2	1.45	0.25287	2	1.45	0.507149	1	1.45	NA
2	1.46	0.374609	3	1.46	0.353928	1	1.46	NA	1	1.46	NA	1	1.46	NA	1	1.46	NA	3	1.46	0.370488	4	1.46	0.174153	1	1.46	NA	1	1.46	NA	3	1.46	0.566449	11	1.46	NA	2	1.46	0.25287	2	1.46	0.510858	1	1.46	NA
2	1.47	0.374609	1	1.47	NA	2	1.47	0.437229	1	1.47	NA	1	1.47	NA	1	1.47	NA	2	1.47	0.389565	4	1.47	0.174153	1	1.47	NA	1	1.47	NA	4	1.47	0.35564	11	1.47	NA	1	1.47	NA	2	1.47	0.510858	1	1.47	NA
2	1.48	0.374609	1	1.48	NA	1	1.48	NA	1	1.48	NA	1	1.48	NA	1	1.48	NA	2	1.48	0.389565	4	1.48	0.174153	1	1.48	NA	1	1.48	NA	3	1.48	0.427562	11	1.48	NA	1	1.48	NA	2	1.48	0.525397	1	1.48	NA
2	1.49	0.374609	1	1.49	NA	1	1.49	NA	1	1.49	NA	1	1.49	NA	1	1.49	NA	1	1.49	NA	4	1.49	0.174153	1	1.49	NA	1	1.49	NA	2	1.49	0.990939	12	1.49	NA	1	1.49	NA	3	1.49	0.905244	1	1.49	NA
2	1.5	0.374609	1	1.5	NA	1	1.5	NA	1	1.5	NA	1	1.5	NA	1	1.5	NA	1	1.5	NA	1	1.5	NA	1	1.5	NA	1	1.5	NA	2	1.5	0.990939	12	1.5	NA	1	1.5	NA	2	1.5	0.525397	1	1.5	NA
2	1.51	0.374609	1	1.51	NA	1	1.51	NA	1	1.51	NA	1	1.51	NA	1	1.51	NA	1	1.51	NA	5	1.51	NA	1	1.51	NA	1	1.51	NA	2	1.51	0.622378	14	1.51	NA	1	1.51	NA	1	1.51	NA	1	1.51	NA
2	1.52	0.374609	1	1.52	NA	1	1.52	NA	1	1.52	NA	1	1.52	NA	2	1.52	0.481943	1	1.52	NA	1	1.52	NA	1	1.52	NA	1	1.52	NA	1	1.52	NA	10	1.52	NA	1	1.52	NA	1	1.52	NA	1	1.52	NA
2	1.53	0.374609	2	1.53	0.533998	1	1.53	NA	1	1.53	NA	1	1.53	NA	2	1.53	0.50805	1	1.53	NA	3	1.53	0.534926	1	1.53	NA	2	1.53	0.900128	1	1.53	NA	10	1.53	NA	1	1.53	NA	1	1.53	NA	1	1.53	NA
2	1.54	0.374609	1	1.54	NA	1	1.54	NA	1	1.54	NA	1	1.54	NA	2	1.54	0.50805	1	1.54	NA	1	1.54	NA	2	1.54	0.410664	1	1.54	NA	2	1.54	0.990939	10	1.54	NA	1	1.54	NA	1	1.54	NA	1	1.54	NA
2	1.55	0.374609	2	1.55	0.467348	1	1.55	NA	1	1.55	NA	1	1.55	NA	1	1.55	NA	2	1.55	0.566948	1	1.55	NA	2	1.55	0.410664	1	1.55	NA	2	1.55	0.995481	10	1.55	NA	1	1.55	NA	1	1.55	NA	1	1.55	NA
2	1.56	0.374609	1	1.56	NA	1	1.56	NA	1	1.56	NA	1	1.56	NA	2	1.56	0.459794	2	1.56	0.420041	1	1.56	NA	2	1.56	0.410664	2	1.56	0.900128	2	1.56	0.995481	10	1.56	NA	1	1.56	NA	1	1.56	NA	1	1.56	NA
2	1.57	0.374609	1	1.57	NA	1	1.57	NA	1	1.57	NA	1	1.57	NA	1	1.57	NA	3	1.57	0.318325	1	1.57	NA	2	1.57	0.410664	1	1.57	NA	2	1.57	0.995481	10	1.57	NA	1	1.57	NA	1	1.57	NA	1	1.57	NA
2	1.58	0.374609	1	1.58	NA	1	1.58	NA	1	1.58	NA	1	1.58	NA	1	1.58	NA	1	1.58	NA	1	1.58	NA	2	1.58	0.410664	1	1.58	NA	2	1.58	0.456864	10	1.58	NA	1	1.58	NA	1	1.58	NA	1	1.58	NA
2	1.59	0.374609	1	1.59	NA	1	1.59	NA	1	1.59	NA	1	1.59	NA	1	1.59	NA	1	1.59	NA	1	1.59	NA	3	1.59	0.312385	1	1.59	NA	2	1.59	0.456864	10	1.59	NA	1	1.59	NA	1	1.59	NA	1	1.59	NA
2	1.6	0.374609	1	1.6	NA	1	1.6	NA	1	1.6	NA	1	1.6	NA	1	1.6	NA	1	1.6	NA	1	1.6	NA	3	1.6	0.311717	1	1.6	NA	3	1.6	0.462858	11	1.6	NA	1	1.6	NA	1	1.6	NA	1	1.6	NA
2	1.61	0.374609	1	1.61	NA	1	1.61	NA	1	1.61	NA	1	1.61	NA	1	1.61	NA	1	1.61	NA	1	1.61	NA	1	1.61	NA	1	1.61	NA	3	1.61	0.250943	4	1.61	0.48688	1	1.61	NA	1	1.61	NA	1	1.61	NA
2	1.62	0.374609	1	1.62	NA	1	1.62	NA	1	1.62	NA	1	1.62	NA	1	1.62	NA	2	1.62	0.471829	1	1.62	NA	1	1.62	NA	2	1.62	0.477591	2	1.62	0.995481	5	1.62	NA	1	1.62	NA	1	1.62	NA	1	1.62	NA
2	1.63	0.374609	1	1.63	NA	1	1.63	NA	1	1.63	NA	1	1.63	NA	1	1.63	NA	3	1.63	0.281216	3	1.63	0.22946	2	1.63	0.723411	1	1.63	NA	3	1.63	0.653554	3	1.63	0.652383	1	1.63	NA	1	1.63	NA	1	1.63	NA
2	1.64	0.374609	2	1.64	0.391167	1	1.64	NA	1	1.64	NA	1	1.64	NA	1	1.64	NA	4	1.64	0.211239	3	1.64	0.22946	2	1.64	0.628458	1	1.64	NA	4	1.64	0.414484	4	1.64	0.496288	1	1.64	NA	1	1.64	NA	1	1.64	NA
2	1.65	0.374609	1	1.65	NA	2	1.65	0.516427	1	1.65	NA	1	1.65	NA	1	1.65	NA	3	1.65	0.281216	3	1.65	0.22946	1	1.65	NA	1	1.65	NA	5	1.65	NA	4	1.65	0.496288	1	1.65	NA	1	1.65	NA	1	1.65	NA
2	1.66	0.374609	2	1.66	0.391167	2	1.66	0.56753	1	1.66	NA	1	1.66	NA	1	1.66	NA	1	1.66	NA	1	1.66	NA	1	1.66	NA	1	1.66	NA	3	1.66	0.562175	5	1.66	NA	1	1.66	NA	1	1.66	NA	1	1.66	NA
2	1.67	0.374609	2	1.67	0.392445	1	1.67	NA	1	1.67	NA	1	1.67	NA	1	1.67	NA	1	1.67	NA	1	1.67	NA	1	1.67	NA	1	1.67	NA	5	1.67	NA	6	1.67	NA	1	1.67	NA	1	1.67	NA	1	1.67	NA
2	1.68	0.374609	1	1.68	NA	1	1.68	NA	1	1.68	NA	1	1.68	NA	1	1.68	NA	1	1.68	NA	1	1.68	NA	1	1.68	NA	1	1.68	NA	3	1.68	0.260652	6	1.68	NA	2	1.68	0.426444	1	1.68	NA	1	1.68	NA
2	1.69	0.374609	2	1.69	0.392445	1	1.69	NA	1	1.69	NA	1	1.69	NA	1	1.69	NA	1	1.69	NA	1	1.69	NA	1	1.69	NA	1	1.69	NA	2	1.69	0.986443	7	1.69	NA	2	1.69	0.426444	1	1.69	NA	2	1.69	0.502936
2	1.7	0.374609	1	1.7	NA	1	1.7	NA	1	1.7	NA	1	1.7	NA	1	1.7	NA	1	1.7	NA	1	1.7	NA	1	1.7	NA	1	1.7	NA	2	1.7	0.986443	7	1.7	NA	2	1.7	0.426444	1	1.7	NA	2	1.7	0.502936
2	1.71	0.374609	1	1.71	NA	1	1.71	NA	1	1.71	NA	1	1.71	NA	1	1.71	NA	1	1.71	NA	1	1.71	NA	1	1.71	NA	1	1.71	NA	2	1.71	0.990939	6	1.71	NA	3	1.71	0.496586	1	1.71	NA	1	1.71	NA
2	1.72	0.374609	1	1.72	NA	1	1.72	NA	1	1.72	NA	1	1.72	NA	1	1.72	NA	1	1.72	NA	1	1.72	NA	1	1.72	NA	1	1.72	NA	2	1.72	0.990939	6	1.72	NA	4	1.72	0.476218	2	1.72	0.480718	1	1.72	NA
2	1.73	0.374609	1	1.73	NA	1	1.73	NA	1	1.73	NA	1	1.73	NA	1	1.73	NA	2	1.73	0.592262	1	1.73	NA	1	1.73	NA	1	1.73	NA	1	1.73	NA	4	1.73	0.44452	5	1.73	NA	1	1.73	NA	1	1.73	NA
2	1.74	0.374609	2	1.74	0.393717	1	1.74	NA	1	1.74	NA	1	1.74	NA	1	1.74	NA	2	1.74	0.471829	1	1.74	NA	1	1.74	NA	1	1.74	NA	1	1.74	NA	3	1.74	0.652383	5	1.74	NA	1	1.74	NA	2	1.74	0.498714
2	1.75	0.374609	2	1.75	0.393717	1	1.75	NA	1	1.75	NA	1	1.75	NA	1	1.75	NA	3	1.75	0.321927	1	1.75	NA	1	1.75	NA	1	1.75	NA	1	1.75	NA	4	1.75	0.457776	5	1.75	NA	1	1.75	NA	2	1.75	0.498714
2	1.76	0.374609	2	1.76	0.393717	1	1.76	NA	1	1.76	NA	1	1.76	NA	1	1.76	NA	1	1.76	NA	1	1.76	NA	1	1.76	NA	1	1.76	NA	1	1.76	NA	5	1.76	NA	1	1.76	NA	1	1.76	NA	1	1.76	NA
2	1.77	0.374609	1	1.77	NA	1	1.77	NA	1	1.77	NA	1	1.77	NA	1	1.77	NA	1	1.77	NA	1	1.77	NA	1	1.77	NA	2	1.77	0.878321	2	1.77	0.995504	5	1.77	NA	1	1.77	NA	1	1.77	NA	1	1.77	NA
2	1.78	0.374609	1	1.78	NA	1	1.78	NA	1	1.78	NA	1	1.78	NA	1	1.78	NA	1	1.78	NA	1	1.78	NA	1	1.78	NA	2	1.78	0.70652	2	1.78	0.995504	3	1.78	0.652383	2	1.78	0.40561	1	1.78	NA	1	1.78	NA
2	1.79	0.374609	1	1.79	NA	2	1.79	0.440439	1	1.79	NA	1	1.79	NA	1	1.79	NA	1	1.79	NA	1	1.79	NA	1	1.79	NA	2	1.79	0.701651	3	1.79	0.592227	3	1.79	0.652383	2	1.79	0.40561	1	1.79	NA	1	1.79	NA
2	1.8	0.374609	1	1.8	NA	1	1.8	NA	1	1.8	NA	1	1.8	NA	1	1.8	NA	1	1.8	NA	1	1.8	NA	1	1.8	NA	2	1.8	0.701651	3	1.8	0.58756	3	1.8	0.652383	2	1.8	0.40561	1	1.8	NA	2	1.8	0.494455
2	1.81	0.374609	1	1.81	NA	1	1.81	NA	1	1.81	NA	1	1.81	NA	1	1.81	NA	1	1.81	NA	1	1.81	NA	1	1.81	NA	3	1.81	0.459819	4	1.81	0.441489	4	1.81	0.484403	3	1.81	0.459914	1	1.81	NA	2	1.81	0.494455
2	1.82	0.374609	2	1.82	0.525627	1	1.82	NA	1	1.82	NA	1	1.82	NA	1	1.82	NA	1	1.82	NA	1	1.82	NA	1	1.82	NA	3	1.82	0.47053	6	1.82	NA	4	1.82	0.434832	3	1.82	0.459914	1	1.82	NA	1	1.82	NA
2	1.83	0.374609	1	1.83	NA	1	1.83	NA	1	1.83	NA	1	1.83	NA	1	1.83	NA	2	1.83	0.393541	1	1.83	NA	1	1.83	NA	3	1.83	0.537085	3	1.83	0.628205	3	1.83	0.630531	3	1.83	0.452596	1	1.83	NA	1	1.83	NA
2	1.84	0.374609	1	1.84	NA	1	1.84	NA	1	1.84	NA	1	1.84	NA	1	1.84	NA	2	1.84	0.619303	1	1.84	NA	1	1.84	NA	4	1.84	0.350083	6	1.84	NA	3	1.84	0.630531	2	1.84	0.527991	1	1.84	NA	1	1.84	NA
2	1.85	0.374609	1	1.85	NA	1	1.85	NA	1	1.85	NA	1	1.85	NA	1	1.85	NA	2	1.85	0.624721	1	1.85	NA	1	1.85	NA	4	1.85	0.350083	6	1.85	NA	3	1.85	0.630531	1	1.85	NA	1	1.85	NA	1	1.85	NA
2	1.86	0.374609	1	1.86	NA	1	1.86	NA	1	1.86	NA	1	1.86	NA	1	1.86	NA	2	1.86	0.624721	1	1.86	NA	1	1.86	NA	4	1.86	0.346855	1	1.86	NA	3	1.86	0.630531	1	1.86	NA	1	1.86	NA	1	1.86	NA
2	1.87	0.374609	1	1.87	NA	2	1.87	0.55596	1	1.87	NA	1	1.87	NA	1	1.87	NA	4	1.87	0.29453	1	1.87	NA	1	1.87	NA	4	1.87	0.345655	1	1.87	NA	3	1.87	0.630531	1	1.87	NA	1	1.87	NA	1	1.87	NA
2	1.88	0.374864	1	1.88	NA	1	1.88	NA	1	1.88	NA	1	1.88	NA	1	1.88	NA	1	1.88	NA	1	1.88	NA	1	1.88	NA	4	1.88	0.343668	1	1.88	NA	3	1.88	0.630531	1	1.88	NA	1	1.88	NA	1	1.88	NA
2	1.89	0.374864	1	1.89	NA	1	1.89	NA	1	1.89	NA	1	1.89	NA	1	1.89	NA	1	1.89	NA	1	1.89	NA	1	1.89	NA	4	1.89	0.345261	2	1.89	0.614234	3	1.89	0.630531	1	1.89	NA	1	1.89	NA	1	1.89	NA
2	1.9	0.374864	1	1.9	NA	1	1.9	NA	1	1.9	NA	2	1.9	0.577162	1	1.9	NA	2	1.9	0.627741	1	1.9	NA	1	1.9	NA	5	1.9	NA	2	1.9	0.816934	3	1.9	0.630531	1	1.9	NA	1	1.9	NA	1	1.9	NA
2	1.91	0.374864	1	1.91	NA	1	1.91	NA	1	1.91	NA	2	1.91	0.694738	2	1.91	0.656889	1	1.91	NA	1	1.91	NA	1	1.91	NA	5	1.91	NA	1	1.91	NA	5	1.91	NA	1	1.91	NA	1	1.91	NA	1	1.91	NA
2	1.92	0.374864	1	1.92	NA	1	1.92	NA	1	1.92	NA	1	1.92	NA	1	1.92	NA	2	1.92	0.627741	1	1.92	NA	2	1.92	0.546542	5	1.92	NA	2	1.92	0.845614	5	1.92	NA	1	1.92	NA	1	1.92	NA	1	1.92	NA
2	1.93	0.374864	1	1.93	NA	1	1.93	NA	1	1.93	NA	1	1.93	NA	1	1.93	NA	2	1.93	0.627741	1	1.93	NA	1	1.93	NA	5	1.93	NA	3	1.93	0.594406	6	1.93	NA	1	1.93	NA	1	1.93	NA	1	1.93	NA
2	1.94	0.374864	1	1.94	NA	1	1.94	NA	1	1.94	NA	2	1.94	0.694738	1	1.94	NA	2	1.94	0.627741	1	1.94	NA	1	1.94	NA	6	1.94	NA	3	1.94	0.608108	5	1.94	NA	1	1.94	NA	1	1.94	NA	1	1.94	NA
2	1.95	0.374864	1	1.95	NA	1	1.95	NA	1	1.95	NA	1	1.95	NA	2	1.95	0.532417	2	1.95	0.638204	1	1.95	NA	2	1.95	0.546285	7	1.95	NA	4	1.95	0.401186	5	1.95	NA	1	1.95	NA	1	1.95	NA	1	1.95	NA
3	1.96	0.321524	1	1.96	NA	1	1.96	NA	1	1.96	NA	1	1.96	NA	1	1.96	NA	2	1.96	0.638204	1	1.96	NA	2	1.96	0.546285	7	1.96	NA	2	1.96	0.614234	3	1.96	0.647121	1	1.96	NA	1	1.96	NA	2	1.96	0.506601
2	1.97	0.374864	1	1.97	NA	1	1.97	NA	1	1.97	NA	1	1.97	NA	1	1.97	NA	3	1.97	0.350951	1	1.97	NA	2	1.97	0.546285	7	1.97	NA	2	1.97	0.614234	3	1.97	0.647121	1	1.97	NA	1	1.97	NA	2	1.97	0.507123
2	1.98	0.374864	1	1.98	NA	1	1.98	NA	1	1.98	NA	1	1.98	NA	2	1.98	0.685351	1	1.98	NA	1	1.98	NA	1	1.98	NA	9	1.98	NA	3	1.98	0.526284	3	1.98	0.673389	1	1.98	NA	1	1.98	NA	1	1.98	NA
2	1.99	0.374864	1	1.99	NA	1	1.99	NA	1	1.99	NA	1	1.99	NA	2	1.99	0.621992	1	1.99	NA	1	1.99	NA	2	1.99	0.546285	10	1.99	NA	4	1.99	0.384705	4	1.99	0.460908	1	1.99	NA	1	1.99	NA	1	1.99	NA
2	2	0.374864	1	2	NA	3	2	0.384588	1	2	NA	1	2	NA	1	2	NA	1	2	NA	1	2	NA	2	2	0.546285	10	2	NA	5	2	NA	4	2	0.460908	1	2	NA	1	2	NA	1	2	NA
2	2.01	0.374864	1	2.01	NA	1	2.01	NA	1	2.01	NA	1	2.01	NA	1	2.01	NA	1	2.01	NA	1	2.01	NA	2	2.01	0.50997	12	2.01	NA	4	2.01	0.388872	5	2.01	NA	2	2.01	0.180576	1	2.01	NA	1	2.01	NA
3	2.02	0.316113	1	2.02	NA	1	2.02	NA	1	2.02	NA	1	2.02	NA	1	2.02	NA	1	2.02	NA	1	2.02	NA	2	2.02	0.544365	13	2.02	NA	5	2.02	NA	5	2.02	NA	2	2.02	0.180576	1	2.02	NA	1	2.02	NA
2	2.03	0.374864	1	2.03	NA	1	2.03	NA	1	2.03	NA	1	2.03	NA	1	2.03	NA	2	2.03	0.386364	1	2.03	NA	1	2.03	NA	13	2.03	NA	5	2.03	NA	5	2.03	NA	2	2.03	0.553747	1	2.03	NA	1	2.03	NA
2	2.04	0.374864	1	2.04	NA	1	2.04	NA	2	2.04	0.522644	1	2.04	NA	1	2.04	NA	1	2.04	NA	1	2.04	NA	1	2.04	NA	14	2.04	NA	1	2.04	NA	3	2.04	0.652365	1	2.04	NA	1	2.04	NA	2	2.04	0.528373
2	2.05	0.374864	1	2.05	NA	1	2.05	NA	1	2.05	NA	1	2.05	NA	1	2.05	NA	1	2.05	NA	1	2.05	NA	1	2.05	NA	17	2.05	NA	1	2.05	NA	4	2.05	0.472937	1	2.05	NA	1	2.05	NA	1	2.05	NA
2	2.06	0.374864	2	2.06	0.415152	1	2.06	NA	2	2.06	0.519309	2	2.06	0.514472	1	2.06	NA	1	2.06	NA	1	2.06	NA	1	2.06	NA	21	2.06	NA	4	2.06	0.400716	4	2.06	0.485738	1	2.06	NA	1	2.06	NA	2	2.06	0.528373
2	2.07	0.374864	1	2.07	NA	1	2.07	NA	2	2.07	0.533596	2	2.07	0.514472	1	2.07	NA	1	2.07	NA	1	2.07	NA	2	2.07	0.544365	22	2.07	NA	6	2.07	NA	5	2.07	NA	1	2.07	NA	1	2.07	NA	2	2.07	0.528373
2	2.08	0.374864	1	2.08	NA	1	2.08	NA	1	2.08	NA	3	2.08	0.411329	1	2.08	NA	1	2.08	NA	1	2.08	NA	2	2.08	0.544365	23	2.08	NA	4	2.08	0.385073	5	2.08	NA	1	2.08	NA	1	2.08	NA	1	2.08	NA
2	2.09	0.374949	1	2.09	NA	1	2.09	NA	1	2.09	NA	1	2.09	NA	1	2.09	NA	1	2.09	NA	1	2.09	NA	1	2.09	NA	27	2.09	NA	5	2.09	NA	5	2.09	NA	1	2.09	NA	1	2.09	NA	1	2.09	NA
2	2.1	0.374949	1	2.1	NA	1	2.1	NA	1	2.1	NA	1	2.1	NA	1	2.1	NA	1	2.1	NA	2	2.1	0.797615	1	2.1	NA	29	2.1	NA	5	2.1	NA	6	2.1	NA	1	2.1	NA	1	2.1	NA	1	2.1	NA
2	2.11	0.374949	1	2.11	NA	3	2.11	0.296246	1	2.11	NA	1	2.11	NA	2	2.11	0.483557	1	2.11	NA	1	2.11	NA	2	2.11	0.546285	31	2.11	NA	2	2.11	0.986374	6	2.11	NA	3	2.11	0.596079	1	2.11	NA	1	2.11	NA
2	2.12	0.374949	1	2.12	NA	3	2.12	0.3414	1	2.12	NA	1	2.12	NA	2	2.12	0.483557	1	2.12	NA	2	2.12	0.385909	2	2.12	0.546285	31	2.12	NA	3	2.12	0.584099	7	2.12	NA	3	2.12	0.596079	1	2.12	NA	1	2.12	NA
2	2.13	0.374949	1	2.13	NA	3	2.13	0.287182	1	2.13	NA	1	2.13	NA	3	2.13	0.373354	1	2.13	NA	1	2.13	NA	2	2.13	0.546285	34	2.13	NA	1	2.13	NA	4	2.13	0.455561	2	2.13	0.553747	1	2.13	NA	1	2.13	NA
2	2.14	0.374949	1	2.14	NA	1	2.14	NA	1	2.14	NA	1	2.14	NA	1	2.14	NA	1	2.14	NA	1	2.14	NA	2	2.14	0.546285	37	2.14	NA	1	2.14	NA	4	2.14	0.455561	3	2.14	0.596079	1	2.14	NA	1	2.14	NA
2	2.15	0.374949	1	2.15	NA	1	2.15	NA	1	2.15	NA	1	2.15	NA	2	2.15	0.623989	1	2.15	NA	1	2.15	NA	1	2.15	NA	37	2.15	NA	1	2.15	NA	4	2.15	0.455561	1	2.15	NA	1	2.15	NA	1	2.15	NA
2	2.16	0.374524	1	2.16	NA	2	2.16	0.442566	1	2.16	NA	1	2.16	NA	2	2.16	0.572766	1	2.16	NA	1	2.16	NA	1	2.16	NA	40	2.16	NA	2	2.16	0.883636	5	2.16	NA	1	2.16	NA	1	2.16	NA	1	2.16	NA
2	2.17	0.374524	1	2.17	NA	2	2.17	0.441203	1	2.17	NA	1	2.17	NA	1	2.17	NA	1	2.17	NA	1	2.17	NA	2	2.17	0.546285	41	2.17	NA	1	2.17	NA	5	2.17	NA	1	2.17	NA	1	2.17	NA	1	2.17	NA
2	2.18	0.374524	1	2.18	NA	2	2.18	0.523381	1	2.18	NA	1	2.18	NA	1	2.18	NA	1	2.18	NA	1	2.18	NA	1	2.18	NA	42	2.18	NA	1	2.18	NA	5	2.18	NA	1	2.18	NA	1	2.18	NA	1	2.18	NA
2	2.19	0.374524	1	2.19	NA	2	2.19	0.517384	1	2.19	NA	1	2.19	NA	1	2.19	NA	1	2.19	NA	1	2.19	NA	1	2.19	NA	43	2.19	NA	2	2.19	0.883636	7	2.19	NA	2	2.19	0.553747	1	2.19	NA	1	2.19	NA
2	2.2	0.374524	1	2.2	NA	3	2.2	0.369571	1	2.2	NA	1	2.2	NA	1	2.2	NA	1	2.2	NA	1	2.2	NA	1	2.2	NA	46	2.2	NA	2	2.2	0.883636	7	2.2	NA	2	2.2	0.407152	1	2.2	NA	1	2.2	NA
2	2.21	0.374524	1	2.21	NA	3	2.21	0.370038	1	2.21	NA	1	2.21	NA	2	2.21	0.643253	2	2.21	0.633468	1	2.21	NA	1	2.21	NA	49	2.21	NA	2	2.21	0.883636	8	2.21	NA	1	2.21	NA	1	2.21	NA	1	2.21	NA
2	2.22	0.374524	1	2.22	NA	3	2.22	0.368023	1	2.22	NA	2	2.22	0.504381	2	2.22	0.643087	2	2.22	0.397177	1	2.22	NA	1	2.22	NA	51	2.22	NA	2	2.22	0.883636	8	2.22	NA	2	2.22	0.547345	1	2.22	NA	1	2.22	NA
2	2.23	0.374524	1	2.23	NA	1	2.23	NA	1	2.23	NA	2	2.23	0.504381	4	2.23	0.248609	2	2.23	0.397177	1	2.23	NA	1	2.23	NA	53	2.23	NA	2	2.23	0.90439	7	2.23	NA	1	2.23	NA	1	2.23	NA	1	2.23	NA
2	2.24	0.374524	1	2.24	NA	1	2.24	NA	1	2.24	NA	2	2.24	0.504381	1	2.24	NA	2	2.24	0.634018	1	2.24	NA	1	2.24	NA	56	2.24	NA	2	2.24	0.90439	7	2.24	NA	1	2.24	NA	2	2.24	0.205118	1	2.24	NA
2	2.25	0.374524	1	2.25	NA	1	2.25	NA	1	2.25	NA	2	2.25	0.517876	2	2.25	0.442205	2	2.25	0.385289	1	2.25	NA	1	2.25	NA	57	2.25	NA	3	2.25	0.607288	7	2.25	NA	1	2.25	NA	1	2.25	NA	1	2.25	NA
2	2.26	0.375289	1	2.26	NA	1	2.26	NA	1	2.26	NA	2	2.26	0.517876	1	2.26	NA	1	2.26	NA	1	2.26	NA	1	2.26	NA	58	2.26	NA	1	2.26	NA	7	2.26	NA	1	2.26	NA	1	2.26	NA	1	2.26	NA
2	2.27	0.375289	1	2.27	NA	2	2.27	0.44809	1	2.27	NA	2	2.27	0.517876	2	2.27	0.440107	1	2.27	NA	2	2.27	0.368791	1	2.27	NA	60	2.27	NA	1	2.27	NA	8	2.27	NA	3	2.27	0.830775	1	2.27	NA	1	2.27	NA
2	2.28	0.375289	1	2.28	NA	2	2.28	0.431422	1	2.28	NA	3	2.28	0.412906	3	2.28	0.394748	2	2.28	0.680381	1	2.28	NA	1	2.28	NA	60	2.28	NA	1	2.28	NA	7	2.28	NA	3	2.28	0.822901	1	2.28	NA	1	2.28	NA
2	2.29	0.375289	1	2.29	NA	2	2.29	0.431422	1	2.29	NA	3	2.29	0.433652	1	2.29	NA	1	2.29	NA	1	2.29	NA	1	2.29	NA	60	2.29	NA	2	2.29	0.767912	7	2.29	NA	1	2.29	NA	1	2.29	NA	1	2.29	NA
2	2.3	0.375289	1	2.3	NA	3	2.3	0.287944	1	2.3	NA	1	2.3	NA	2	2.3	0.438535	2	2.3	0.688316	2	2.3	0.366619	1	2.3	NA	61	2.3	NA	5	2.3	NA	7	2.3	NA	1	2.3	NA	1	2.3	NA	1	2.3	NA
2	2.31	0.374524	1	2.31	NA	4	2.31	0.247844	1	2.31	NA	1	2.31	NA	1	2.31	NA	2	2.31	0.673386	1	2.31	NA	1	2.31	NA	62	2.31	NA	2	2.31	0.981784	2	2.31	0.51705	1	2.31	NA	1	2.31	NA	1	2.31	NA
2	2.32	0.373758	1	2.32	NA	1	2.32	NA	1	2.32	NA	1	2.32	NA	1	2.32	NA	2	2.32	0.67605	1	2.32	NA	1	2.32	NA	62	2.32	NA	2	2.32	0.981784	3	2.32	0.61948	1	2.32	NA	1	2.32	NA	1	2.32	NA
2	2.33	0.373758	1	2.33	NA	1	2.33	NA	1	2.33	NA	1	2.33	NA	1	2.33	NA	2	2.33	0.385289	2	2.33	0.366619	1	2.33	NA	63	2.33	NA	2	2.33	0.981784	5	2.33	NA	1	2.33	NA	1	2.33	NA	1	2.33	NA
2	2.34	0.373758	1	2.34	NA	1	2.34	NA	1	2.34	NA	2	2.34	0.504381	1	2.34	NA	2	2.34	0.385289	1	2.34	NA	1	2.34	NA	64	2.34	NA	2	2.34	0.981784	5	2.34	NA	1	2.34	NA	1	2.34	NA	1	2.34	NA
2	2.35	0.373758	1	2.35	NA	1	2.35	NA	1	2.35	NA	1	2.35	NA	1	2.35	NA	2	2.35	0.685129	1	2.35	NA	1	2.35	NA	66	2.35	NA	2	2.35	0.981784	5	2.35	NA	1	2.35	NA	1	2.35	NA	1	2.35	NA
2	2.36	0.373758	1	2.36	NA	1	2.36	NA	1	2.36	NA	2	2.36	0.658594	1	2.36	NA	1	2.36	NA	1	2.36	NA	1	2.36	NA	67	2.36	NA	3	2.36	0.549545	6	2.36	NA	1	2.36	NA	1	2.36	NA	1	2.36	NA
2	2.37	0.375289	1	2.37	NA	1	2.37	NA	1	2.37	NA	2	2.37	0.658594	1	2.37	NA	1	2.37	NA	1	2.37	NA	1	2.37	NA	69	2.37	NA	2	2.37	0.986443	7	2.37	NA	3	2.37	0.863133	1	2.37	NA	1	2.37	NA
2	2.38	0.375289	1	2.38	NA	2	2.38	0.55596	1	2.38	NA	1	2.38	NA	1	2.38	NA	1	2.38	NA	1	2.38	NA	1	2.38	NA	69	2.38	NA	2	2.38	0.986443	5	2.38	NA	3	2.38	0.596079	1	2.38	NA	1	2.38	NA
2	2.39	0.375289	1	2.39	NA	2	2.39	0.55596	1	2.39	NA	1	2.39	NA	1	2.39	NA	1	2.39	NA	1	2.39	NA	1	2.39	NA	70	2.39	NA	3	2.39	0.457416	6	2.39	NA	3	2.39	0.596079	1	2.39	NA	1	2.39	NA
2	2.4	0.375289	1	2.4	NA	2	2.4	0.557567	1	2.4	NA	1	2.4	NA	1	2.4	NA	2	2.4	0.384211	2	2.4	0.366619	1	2.4	NA	70	2.4	NA	2	2.4	0.774436	4	2.4	0.43339	3	2.4	0.596079	1	2.4	NA	1	2.4	NA
2	2.41	0.375289	1	2.41	NA	2	2.41	0.443452	1	2.41	NA	1	2.41	NA	1	2.41	NA	1	2.41	NA	1	2.41	NA	1	2.41	NA	72	2.41	NA	2	2.41	0.98197	3	2.41	0.630416	1	2.41	NA	1	2.41	NA	1	2.41	NA
2	2.42	0.375966	1	2.42	NA	3	2.42	0.293085	1	2.42	NA	1	2.42	NA	1	2.42	NA	1	2.42	NA	2	2.42	0.364439	1	2.42	NA	74	2.42	NA	2	2.42	0.766261	4	2.42	0.442694	2	2.42	0.553747	1	2.42	NA	1	2.42	NA
2	2.43	0.375966	1	2.43	NA	4	2.43	0.215573	1	2.43	NA	1	2.43	NA	1	2.43	NA	1	2.43	NA	1	2.43	NA	1	2.43	NA	76	2.43	NA	2	2.43	0.770351	3	2.43	0.630416	2	2.43	0.553747	1	2.43	NA	1	2.43	NA
2	2.44	0.375966	2	2.44	0.437306	4	2.44	0.21578	1	2.44	NA	1	2.44	NA	2	2.44	0.445957	1	2.44	NA	1	2.44	NA	1	2.44	NA	76	2.44	NA	2	2.44	0.98197	4	2.44	0.439481	1	2.44	NA	2	2.44	0.195869	1	2.44	NA
2	2.45	0.375966	1	2.45	NA	1	2.45	NA	1	2.45	NA	1	2.45	NA	1	2.45	NA	2	2.45	0.643946	1	2.45	NA	1	2.45	NA	76	2.45	NA	3	2.45	0.563596	5	2.45	NA	1	2.45	NA	3	2.45	0.293308	1	2.45	NA
2	2.46	0.375966	1	2.46	NA	2	2.46	0.439317	1	2.46	NA	1	2.46	NA	1	2.46	NA	1	2.46	NA	1	2.46	NA	1	2.46	NA	78	2.46	NA	3	2.46	0.559811	5	2.46	NA	1	2.46	NA	1	2.46	NA	1	2.46	NA
2	2.47	0.375966	1	2.47	NA	2	2.47	0.405929	1	2.47	NA	1	2.47	NA	1	2.47	NA	1	2.47	NA	1	2.47	NA	1	2.47	NA	79	2.47	NA	2	2.47	0.977406	3	2.47	0.624768	1	2.47	NA	2	2.47	0.21423	1	2.47	NA
2	2.48	0.375966	1	2.48	NA	2	2.48	0.409021	1	2.48	NA	1	2.48	NA	1	2.48	NA	1	2.48	NA	2	2.48	0.364439	1	2.48	NA	79	2.48	NA	1	2.48	NA	3	2.48	0.624768	3	2.48	0.596079	1	2.48	NA	1	2.48	NA
2	2.49	0.375966	1	2.49	NA	2	2.49	0.408403	1	2.49	NA	1	2.49	NA	1	2.49	NA	1	2.49	NA	1	2.49	NA	1	2.49	NA	79	2.49	NA	2	2.49	0.981879	3	2.49	0.59556	1	2.49	NA	2	2.49	0.186384	2	2.49	0.346921
2	2.5	0.375966	1	2.5	NA	2	2.5	0.433414	2	2.5	0.451823	1	2.5	NA	2	2.5	0.442278	1	2.5	NA	1	2.5	NA	1	2.5	NA	80	2.5	NA	2	2.5	0.981879	4	2.5	0.437833	1	2.5	NA	2	2.5	0.21423	1	2.5	NA
2	2.51	0.375966	1	2.51	NA	2	2.51	0.433414	1	2.51	NA	2	2.51	0.507726	1	2.51	NA	1	2.51	NA	1	2.51	NA	1	2.51	NA	80	2.51	NA	2	2.51	0.986374	3	2.51	0.59556	1	2.51	NA	1	2.51	NA	2	2.51	0.346921
2	2.52	0.375966	1	2.52	NA	1	2.52	NA	1	2.52	NA	1	2.52	NA	1	2.52	NA	1	2.52	NA	2	2.52	0.76681	1	2.52	NA	80	2.52	NA	2	2.52	0.977406	4	2.52	0.461882	1	2.52	NA	1	2.52	NA	1	2.52	NA
2	2.53	0.375966	1	2.53	NA	1	2.53	NA	1	2.53	NA	1	2.53	NA	1	2.53	NA	1	2.53	NA	1	2.53	NA	1	2.53	NA	80	2.53	NA	2	2.53	0.986374	4	2.53	0.461882	1	2.53	NA	1	2.53	NA	1	2.53	NA
2	2.54	0.375966	1	2.54	NA	1	2.54	NA	1	2.54	NA	2	2.54	0.641258	1	2.54	NA	1	2.54	NA	1	2.54	NA	1	2.54	NA	80	2.54	NA	3	2.54	0.55061	4	2.54	0.461882	2	2.54	0.553747	1	2.54	NA	2	2.54	0.334273
2	2.55	0.375966	2	2.55	0.415152	1	2.55	NA	1	2.55	NA	3	2.55	0.401986	2	2.55	0.447666	1	2.55	NA	1	2.55	NA	1	2.55	NA	80	2.55	NA	5	2.55	NA	4	2.55	0.461882	3	2.55	0.899576	1	2.55	NA	2	2.55	0.340652
2	2.56	0.375966	1	2.56	NA	1	2.56	NA	1	2.56	NA	3	2.56	0.414889	2	2.56	0.447666	1	2.56	NA	1	2.56	NA	1	2.56	NA	81	2.56	NA	5	2.56	NA	4	2.56	0.461882	3	2.56	0.781695	1	2.56	NA	2	2.56	0.340652
2	2.57	0.375966	1	2.57	NA	1	2.57	NA	1	2.57	NA	3	2.57	0.419549	1	2.57	NA	1	2.57	NA	1	2.57	NA	1	2.57	NA	83	2.57	NA	3	2.57	0.469044	5	2.57	NA	1	2.57	NA	1	2.57	NA	1	2.57	NA
2	2.58	0.375966	1	2.58	NA	2	2.58	0.460368	1	2.58	NA	3	2.58	0.419549	1	2.58	NA	1	2.58	NA	1	2.58	NA	2	2.58	0.732626	84	2.58	NA	2	2.58	0.981784	5	2.58	NA	1	2.58	NA	2	2.58	0.186384	1	2.58	NA
2	2.59	0.375966	1	2.59	NA	2	2.59	0.461028	1	2.59	NA	1	2.59	NA	1	2.59	NA	1	2.59	NA	1	2.59	NA	1	2.59	NA	84	2.59	NA	3	2.59	0.546087	5	2.59	NA	2	2.59	0.548823	2	2.59	0.186384	1	2.59	NA
2	2.6	0.375966	1	2.6	NA	1	2.6	NA	1	2.6	NA	4	2.6	0.29457	1	2.6	NA	1	2.6	NA	1	2.6	NA	1	2.6	NA	85	2.6	NA	4	2.6	0.364714	5	2.6	NA	2	2.6	0.402097	2	2.6	0.186384	1	2.6	NA
2	2.61	0.375966	1	2.61	NA	1	2.61	NA	1	2.61	NA	1	2.61	NA	1	2.61	NA	1	2.61	NA	1	2.61	NA	1	2.61	NA	86	2.61	NA	2	2.61	0.981784	5	2.61	NA	2	2.61	0.548823	1	2.61	NA	1	2.61	NA
2	2.62	0.375966	1	2.62	NA	1	2.62	NA	1	2.62	NA	1	2.62	NA	2	2.62	0.603893	1	2.62	NA	1	2.62	NA	1	2.62	NA	88	2.62	NA	2	2.62	0.977169	6	2.62	NA	1	2.62	NA	1	2.62	NA	1	2.62	NA
2	2.63	0.375966	1	2.63	NA	1	2.63	NA	2	2.63	0.426112	1	2.63	NA	2	2.63	0.621562	2	2.63	0.384211	1	2.63	NA	1	2.63	NA	90	2.63	NA	2	2.63	0.958442	8	2.63	NA	1	2.63	NA	1	2.63	NA	1	2.63	NA
1	2.64	NA	1	2.64	NA	1	2.64	NA	1	2.64	NA	1	2.64	NA	2	2.64	0.620849	2	2.64	0.649689	1	2.64	NA	1	2.64	NA	93	2.64	NA	2	2.64	0.977169	9	2.64	NA	1	2.64	NA	1	2.64	NA	1	2.64	NA
1	2.65	NA	1	2.65	NA	2	2.65	0.444306	1	2.65	NA	1	2.65	NA	1	2.65	NA	2	2.65	0.384211	1	2.65	NA	1	2.65	NA	96	2.65	NA	2	2.65	0.977169	10	2.65	NA	1	2.65	NA	1	2.65	NA	1	2.65	NA
1	2.66	NA	2	2.66	0.413968	2	2.66	0.442229	1	2.66	NA	1	2.66	NA	1	2.66	NA	1	2.66	NA	1	2.66	NA	1	2.66	NA	96	2.66	NA	2	2.66	0.977169	10	2.66	NA	1	2.66	NA	1	2.66	NA	1	2.66	NA
1	2.67	NA	2	2.67	0.386653	2	2.67	0.44171	1	2.67	NA	2	2.67	0.519231	1	2.67	NA	1	2.67	NA	1	2.67	NA	1	2.67	NA	97	2.67	NA	2	2.67	0.754972	6	2.67	NA	1	2.67	NA	1	2.67	NA	1	2.67	NA
1	2.68	NA	2	2.68	0.386653	2	2.68	0.44171	1	2.68	NA	2	2.68	0.519231	1	2.68	NA	1	2.68	NA	1	2.68	NA	1	2.68	NA	99	2.68	NA	1	2.68	NA	8	2.68	NA	1	2.68	NA	1	2.68	NA	1	2.68	NA
1	2.69	NA	1	2.69	NA	2	2.69	0.44919	1	2.69	NA	2	2.69	0.519231	1	2.69	NA	1	2.69	NA	1	2.69	NA	1	2.69	NA	100	2.69	NA	2	2.69	0.822781	8	2.69	NA	1	2.69	NA	1	2.69	NA	1	2.69	NA
1	2.7	NA	1	2.7	NA	2	2.7	0.57339	2	2.7	0.424315	2	2.7	0.519231	1	2.7	NA	1	2.7	NA	1	2.7	NA	1	2.7	NA	101	2.7	NA	2	2.7	0.981784	8	2.7	NA	1	2.7	NA	1	2.7	NA	1	2.7	NA
1	2.71	NA	2	2.71	0.399264	2	2.71	0.578436	1	2.71	NA	2	2.71	0.519231	1	2.71	NA	1	2.71	NA	1	2.71	NA	1	2.71	NA	103	2.71	NA	2	2.71	0.981784	6	2.71	NA	2	2.71	0.206941	2	2.71	0.186384	1	2.71	NA
1	2.72	NA	1	2.72	NA	2	2.72	0.584931	2	2.72	0.521117	2	2.72	0.519231	1	2.72	NA	2	2.72	0.39087	1	2.72	NA	1	2.72	NA	103	2.72	NA	2	2.72	0.981784	7	2.72	NA	2	2.72	0.206941	1	2.72	NA	1	2.72	NA
1	2.73	NA	1	2.73	NA	2	2.73	0.458289	1	2.73	NA	1	2.73	NA	1	2.73	NA	2	2.73	0.393289	1	2.73	NA	1	2.73	NA	104	2.73	NA	2	2.73	0.981784	8	2.73	NA	3	2.73	0.207804	1	2.73	NA	1	2.73	NA
1	2.74	NA	1	2.74	NA	3	2.74	0.3973	1	2.74	NA	3	2.74	0.466667	1	2.74	NA	2	2.74	0.39087	1	2.74	NA	1	2.74	NA	106	2.74	NA	3	2.74	0.581413	8	2.74	NA	3	2.74	0.207804	1	2.74	NA	1	2.74	NA
1	2.75	NA	1	2.75	NA	1	2.75	NA	1	2.75	NA	1	2.75	NA	1	2.75	NA	2	2.75	0.639195	1	2.75	NA	1	2.75	NA	108	2.75	NA	3	2.75	0.569228	6	2.75	NA	4	2.75	0.146782	1	2.75	NA	1	2.75	NA
1	2.76	NA	1	2.76	NA	1	2.76	NA	1	2.76	NA	2	2.76	0.519231	1	2.76	NA	2	2.76	0.639195	1	2.76	NA	1	2.76	NA	109	2.76	NA	2	2.76	0.977169	6	2.76	NA	1	2.76	NA	2	2.76	0.176654	1	2.76	NA
1	2.77	NA	1	2.77	NA	1	2.77	NA	1	2.77	NA	1	2.77	NA	1	2.77	NA	3	2.77	0.408658	1	2.77	NA	1	2.77	NA	110	2.77	NA	2	2.77	0.96786	6	2.77	NA	1	2.77	NA	2	2.77	0.176654	1	2.77	NA
1	2.78	NA	1	2.78	NA	2	2.78	0.572614	1	2.78	NA	2	2.78	0.5125	1	2.78	NA	1	2.78	NA	1	2.78	NA	1	2.78	NA	110	2.78	NA	2	2.78	0.972527	5	2.78	NA	1	2.78	NA	3	2.78	0.538595	1	2.78	NA
1	2.79	NA	1	2.79	NA	3	2.79	0.38558	1	2.79	NA	2	2.79	0.5125	1	2.79	NA	1	2.79	NA	1	2.79	NA	1	2.79	NA	112	2.79	NA	3	2.79	0.597381	6	2.79	NA	2	2.79	0.339098	2	2.79	0.52828	1	2.79	NA
1	2.8	NA	1	2.8	NA	3	2.8	0.385861	1	2.8	NA	1	2.8	NA	1	2.8	NA	1	2.8	NA	1	2.8	NA	1	2.8	NA	112	2.8	NA	4	2.8	0.380434	6	2.8	NA	3	2.8	0.286539	1	2.8	NA	1	2.8	NA
1	2.81	NA	2	2.81	0.396246	3	2.81	0.384043	1	2.81	NA	1	2.81	NA	1	2.81	NA	2	2.81	0.642754	2	2.81	0.774238	1	2.81	NA	112	2.81	NA	3	2.81	0.559583	5	2.81	NA	3	2.81	0.28613	1	2.81	NA	1	2.81	NA
1	2.82	NA	2	2.82	0.396875	1	2.82	NA	1	2.82	NA	1	2.82	NA	2	2.82	0.443344	2	2.82	0.642754	1	2.82	NA	1	2.82	NA	112	2.82	NA	1	2.82	NA	6	2.82	NA	3	2.82	0.286539	2	2.82	0.52828	1	2.82	NA
1	2.83	NA	1	2.83	NA	1	2.83	NA	1	2.83	NA	1	2.83	NA	1	2.83	NA	2	2.83	0.642754	1	2.83	NA	1	2.83	NA	113	2.83	NA	2	2.83	0.958442	6	2.83	NA	4	2.83	0.409036	1	2.83	NA	1	2.83	NA
1	2.84	NA	1	2.84	NA	1	2.84	NA	1	2.84	NA	1	2.84	NA	2	2.84	0.443344	2	2.84	0.642754	1	2.84	NA	1	2.84	NA	113	2.84	NA	3	2.84	0.547728	6	2.84	NA	5	2.84	NA	1	2.84	NA	1	2.84	NA
1	2.85	NA	1	2.85	NA	1	2.85	NA	1	2.85	NA	1	2.85	NA	2	2.85	0.688142	2	2.85	0.379859	1	2.85	NA	1	2.85	NA	114	2.85	NA	3	2.85	0.551082	6	2.85	NA	5	2.85	NA	1	2.85	NA	1	2.85	NA
1	2.86	NA	1	2.86	NA	1	2.86	NA	1	2.86	NA	1	2.86	NA	1	2.86	NA	3	2.86	0.389273	2	2.86	0.774238	1	2.86	NA	115	2.86	NA	5	2.86	NA	6	2.86	NA	6	2.86	NA	1	2.86	NA	1	2.86	NA
1	2.87	NA	2	2.87	0.395616	1	2.87	NA	1	2.87	NA	1	2.87	NA	2	2.87	0.683042	1	2.87	NA	1	2.87	NA	1	2.87	NA	118	2.87	NA	3	2.87	0.543965	6	2.87	NA	7	2.87	NA	1	2.87	NA	1	2.87	NA
1	2.88	NA	1	2.88	NA	1	2.88	NA	1	2.88	NA	1	2.88	NA	1	2.88	NA	1	2.88	NA	2	2.88	0.774238	1	2.88	NA	118	2.88	NA	3	2.88	0.596104	6	2.88	NA	7	2.88	NA	1	2.88	NA	1	2.88	NA
1	2.89	NA	1	2.89	NA	1	2.89	NA	1	2.89	NA	2	2.89	0.537561	1	2.89	NA	1	2.89	NA	1	2.89	NA	1	2.89	NA	119	2.89	NA	1	2.89	NA	7	2.89	NA	1	2.89	NA	1	2.89	NA	1	2.89	NA
1	2.9	NA	1	2.9	NA	1	2.9	NA	1	2.9	NA	2	2.9	0.529524	1	2.9	NA	1	2.9	NA	2	2.9	0.774238	1	2.9	NA	120	2.9	NA	1	2.9	NA	7	2.9	NA	1	2.9	NA	1	2.9	NA	1	2.9	NA
1	2.91	NA	1	2.91	NA	1	2.91	NA	1	2.91	NA	2	2.91	0.537561	1	2.91	NA	2	2.91	0.401681	2	2.91	0.774238	1	2.91	NA	121	2.91	NA	1	2.91	NA	9	2.91	NA	1	2.91	NA	1	2.91	NA	1	2.91	NA
1	2.92	NA	1	2.92	NA	1	2.92	NA	1	2.92	NA	1	2.92	NA	1	2.92	NA	2	2.92	0.401681	1	2.92	NA	1	2.92	NA	122	2.92	NA	1	2.92	NA	7	2.92	NA	2	2.92	0.460844	1	2.92	NA	1	2.92	NA
1	2.93	NA	1	2.93	NA	2	2.93	0.531865	1	2.93	NA	1	2.93	NA	1	2.93	NA	2	2.93	0.401681	1	2.93	NA	1	2.93	NA	124	2.93	NA	1	2.93	NA	4	2.93	0.437771	3	2.93	0.672097	1	2.93	NA	1	2.93	NA
1	2.94	NA	1	2.94	NA	2	2.94	0.437001	1	2.94	NA	2	2.94	0.519231	1	2.94	NA	4	2.94	0.250022	1	2.94	NA	1	2.94	NA	125	2.94	NA	1	2.94	NA	7	2.94	NA	1	2.94	NA	1	2.94	NA	1	2.94	NA
1	2.95	NA	1	2.95	NA	2	2.95	0.4381	1	2.95	NA	2	2.95	0.519231	1	2.95	NA	5	2.95	NA	2	2.95	0.372254	1	2.95	NA	126	2.95	NA	1	2.95	NA	7	2.95	NA	1	2.95	NA	1	2.95	NA	1	2.95	NA
1	2.96	NA	1	2.96	NA	2	2.96	0.56456	1	2.96	NA	1	2.96	NA	1	2.96	NA	1	2.96	NA	2	2.96	0.372254	1	2.96	NA	126	2.96	NA	1	2.96	NA	8	2.96	NA	1	2.96	NA	1	2.96	NA	1	2.96	NA
1	2.97	NA	1	2.97	NA	2	2.97	0.58163	1	2.97	NA	1	2.97	NA	1	2.97	NA	1	2.97	NA	1	2.97	NA	1	2.97	NA	127	2.97	NA	1	2.97	NA	8	2.97	NA	1	2.97	NA	1	2.97	NA	1	2.97	NA
1	2.98	NA	1	2.98	NA	2	2.98	0.583502	1	2.98	NA	1	2.98	NA	1	2.98	NA	1	2.98	NA	1	2.98	NA	1	2.98	NA	128	2.98	NA	1	2.98	NA	9	2.98	NA	1	2.98	NA	1	2.98	NA	1	2.98	NA
1	2.99	NA	1	2.99	NA	2	2.99	0.562713	1	2.99	NA	1	2.99	NA	1	2.99	NA	1	2.99	NA	1	2.99	NA	1	2.99	NA	130	2.99	NA	1	2.99	NA	10	2.99	NA	1	2.99	NA	1	2.99	NA	1	2.99	NA
1	3	NA	1	3	NA	2	3	0.571676	1	3	NA	1	3	NA	1	3	NA	4	3	0.238026	1	3	NA	1	3	NA	132	3	NA	1	3	NA	3	3	0.636032	2	3	0.264327	1	3	NA	1	3	NA
1	3.01	NA	1	3.01	NA	2	3.01	0.590744	1	3.01	NA	1	3.01	NA	1	3.01	NA	4	3.01	0.246239	1	3.01	NA	1	3.01	NA	133	3.01	NA	2	3.01	0.489445	5	3.01	NA	2	3.01	0.454771	1	3.01	NA	1	3.01	NA
1	3.02	NA	2	3.02	0.552187	1	3.02	NA	1	3.02	NA	1	3.02	NA	1	3.02	NA	4	3.02	0.209737	1	3.02	NA	2	3.02	0.565445	136	3.02	NA	2	3.02	0.434288	7	3.02	NA	2	3.02	0.264327	1	3.02	NA	1	3.02	NA
1	3.03	NA	1	3.03	NA	1	3.03	NA	1	3.03	NA	1	3.03	NA	1	3.03	NA	4	3.03	0.233814	1	3.03	NA	1	3.03	NA	138	3.03	NA	2	3.03	0.769065	3	3.03	0.636032	2	3.03	0.264327	1	3.03	NA	1	3.03	NA
1	3.04	NA	1	3.04	NA	1	3.04	NA	1	3.04	NA	1	3.04	NA	1	3.04	NA	4	3.04	0.255842	1	3.04	NA	1	3.04	NA	141	3.04	NA	4	3.04	0.385988	3	3.04	0.636032	2	3.04	0.264327	1	3.04	NA	1	3.04	NA
1	3.05	NA	2	3.05	0.415742	1	3.05	NA	1	3.05	NA	1	3.05	NA	1	3.05	NA	1	3.05	NA	2	3.05	0.454343	1	3.05	NA	141	3.05	NA	1	3.05	NA	3	3.05	0.636032	2	3.05	0.264327	1	3.05	NA	1	3.05	NA
1	3.06	NA	2	3.06	0.415152	2	3.06	0.436729	1	3.06	NA	1	3.06	NA	1	3.06	NA	1	3.06	NA	2	3.06	0.454343	1	3.06	NA	141	3.06	NA	1	3.06	NA	3	3.06	0.636032	5	3.06	NA	1	3.06	NA	1	3.06	NA
1	3.07	NA	1	3.07	NA	2	3.07	0.436729	1	3.07	NA	1	3.07	NA	1	3.07	NA	1	3.07	NA	2	3.07	0.454343	1	3.07	NA	141	3.07	NA	3	3.07	0.451128	5	3.07	NA	5	3.07	NA	1	3.07	NA	1	3.07	NA
1	3.08	NA	1	3.08	NA	2	3.08	0.436729	1	3.08	NA	1	3.08	NA	1	3.08	NA	1	3.08	NA	2	3.08	0.454343	1	3.08	NA	142	3.08	NA	1	3.08	NA	6	3.08	NA	6	3.08	NA	1	3.08	NA	1	3.08	NA
1	3.09	NA	2	3.09	0.531617	2	3.09	0.439915	1	3.09	NA	1	3.09	NA	1	3.09	NA	1	3.09	NA	2	3.09	0.454343	1	3.09	NA	142	3.09	NA	2	3.09	0.670828	7	3.09	NA	6	3.09	NA	1	3.09	NA	1	3.09	NA
1	3.1	NA	1	3.1	NA	2	3.1	0.569348	1	3.1	NA	1	3.1	NA	1	3.1	NA	1	3.1	NA	3	3.1	0.508447	1	3.1	NA	143	3.1	NA	3	3.1	0.330929	4	3.1	0.434682	6	3.1	NA	1	3.1	NA	1	3.1	NA
1	3.11	NA	1	3.11	NA	3	3.11	0.384762	1	3.11	NA	1	3.11	NA	1	3.11	NA	2	3.11	0.422222	3	3.11	0.508447	1	3.11	NA	144	3.11	NA	1	3.11	NA	6	3.11	NA	6	3.11	NA	1	3.11	NA	1	3.11	NA
1	3.12	NA	2	3.12	0.434203	3	3.12	0.300686	1	3.12	NA	1	3.12	NA	1	3.12	NA	3	3.12	0.381413	3	3.12	0.486833	2	3.12	0.622713	145	3.12	NA	1	3.12	NA	6	3.12	NA	6	3.12	NA	1	3.12	NA	1	3.12	NA
1	3.13	NA	2	3.13	0.468786	3	3.13	0.305869	1	3.13	NA	1	3.13	NA	1	3.13	NA	4	3.13	0.244406	3	3.13	0.305925	2	3.13	0.622713	148	3.13	NA	2	3.13	0.691474	5	3.13	NA	6	3.13	NA	1	3.13	NA	1	3.13	NA
1	3.14	NA	2	3.14	0.492216	3	3.14	0.373014	1	3.14	NA	1	3.14	NA	1	3.14	NA	1	3.14	NA	3	3.14	0.300746	3	3.14	0.426999	150	3.14	NA	1	3.14	NA	5	3.14	NA	6	3.14	NA	1	3.14	NA	1	3.14	NA
1	3.15	NA	1	3.15	NA	4	3.15	0.296281	1	3.15	NA	1	3.15	NA	1	3.15	NA	1	3.15	NA	1	3.15	NA	3	3.15	0.430474	152	3.15	NA	1	3.15	NA	4	3.15	0.420149	6	3.15	NA	1	3.15	NA	1	3.15	NA
1	3.16	NA	1	3.16	NA	4	3.16	0.300859	1	3.16	NA	2	3.16	0.4249	1	3.16	NA	1	3.16	NA	1	3.16	NA	1	3.16	NA	157	3.16	NA	1	3.16	NA	6	3.16	NA	1	3.16	NA	1	3.16	NA	1	3.16	NA
1	3.17	NA	1	3.17	NA	1	3.17	NA	2	3.17	0.500133	1	3.17	NA	1	3.17	NA	1	3.17	NA	3	3.17	0.267522	1	3.17	NA	157	3.17	NA	1	3.17	NA	6	3.17	NA	1	3.17	NA	1	3.17	NA	1	3.17	NA
1	3.18	NA	2	3.18	0.534429	1	3.18	NA	1	3.18	NA	1	3.18	NA	1	3.18	NA	1	3.18	NA	3	3.18	0.290353	1	3.18	NA	160	3.18	NA	2	3.18	0.584276	6	3.18	NA	1	3.18	NA	1	3.18	NA	1	3.18	NA
1	3.19	NA	2	3.19	0.47159	1	3.19	NA	1	3.19	NA	1	3.19	NA	1	3.19	NA	1	3.19	NA	4	3.19	0.201369	1	3.19	NA	160	3.19	NA	3	3.19	0.382249	6	3.19	NA	1	3.19	NA	1	3.19	NA	1	3.19	NA
1	3.2	NA	2	3.2	0.497172	1	3.2	NA	1	3.2	NA	1	3.2	NA	1	3.2	NA	1	3.2	NA	4	3.2	0.201726	1	3.2	NA	162	3.2	NA	1	3.2	NA	5	3.2	NA	1	3.2	NA	1	3.2	NA	2	3.2	0.299575
1	3.21	NA	2	3.21	0.504128	1	3.21	NA	1	3.21	NA	1	3.21	NA	1	3.21	NA	3	3.21	0.269922	4	3.21	0.199656	1	3.21	NA	165	3.21	NA	1	3.21	NA	6	3.21	NA	1	3.21	NA	1	3.21	NA	1	3.21	NA
1	3.22	NA	4	3.22	0.212539	1	3.22	NA	1	3.22	NA	1	3.22	NA	1	3.22	NA	4	3.22	0.280589	2	3.22	0.344675	1	3.22	NA	167	3.22	NA	1	3.22	NA	5	3.22	NA	1	3.22	NA	1	3.22	NA	1	3.22	NA
1	3.23	NA	1	3.23	NA	1	3.23	NA	1	3.23	NA	1	3.23	NA	1	3.23	NA	7	3.23	NA	2	3.23	0.344675	1	3.23	NA	167	3.23	NA	2	3.23	0.371728	6	3.23	NA	2	3.23	0.25287	1	3.23	NA	1	3.23	NA
1	3.24	NA	1	3.24	NA	1	3.24	NA	1	3.24	NA	1	3.24	NA	1	3.24	NA	2	3.24	0.62439	2	3.24	0.344675	1	3.24	NA	169	3.24	NA	2	3.24	0.373368	7	3.24	NA	2	3.24	0.25287	1	3.24	NA	1	3.24	NA
1	3.25	NA	1	3.25	NA	1	3.25	NA	1	3.25	NA	1	3.25	NA	1	3.25	NA	4	3.25	0.27995	2	3.25	0.344675	1	3.25	NA	171	3.25	NA	2	3.25	0.588976	7	3.25	NA	3	3.25	0.570748	1	3.25	NA	1	3.25	NA
1	3.26	NA	1	3.26	NA	1	3.26	NA	2	3.26	0.500959	1	3.26	NA	1	3.26	NA	7	3.26	NA	2	3.26	0.344675	1	3.26	NA	171	3.26	NA	1	3.26	NA	6	3.26	NA	3	3.26	0.60182	1	3.26	NA	1	3.26	NA
1	3.27	NA	1	3.27	NA	1	3.27	NA	2	3.27	0.498319	1	3.27	NA	1	3.27	NA	1	3.27	NA	2	3.27	0.344675	1	3.27	NA	173	3.27	NA	1	3.27	NA	6	3.27	NA	3	3.27	0.60182	1	3.27	NA	1	3.27	NA
1	3.28	NA	1	3.28	NA	1	3.28	NA	1	3.28	NA	1	3.28	NA	1	3.28	NA	2	3.28	0.543088	2	3.28	0.344675	1	3.28	NA	176	3.28	NA	1	3.28	NA	4	3.28	0.402011	3	3.28	0.60182	1	3.28	NA	1	3.28	NA
1	3.29	NA	1	3.29	NA	1	3.29	NA	1	3.29	NA	1	3.29	NA	1	3.29	NA	3	3.29	0.363088	2	3.29	0.344675	1	3.29	NA	176	3.29	NA	1	3.29	NA	4	3.29	0.402011	3	3.29	0.807676	1	3.29	NA	1	3.29	NA
1	3.3	NA	1	3.3	NA	1	3.3	NA	1	3.3	NA	2	3.3	0.492308	1	3.3	NA	3	3.3	0.270061	3	3.3	0.514897	1	3.3	NA	178	3.3	NA	1	3.3	NA	4	3.3	0.428554	5	3.3	NA	1	3.3	NA	1	3.3	NA
1	3.31	NA	1	3.31	NA	1	3.31	NA	1	3.31	NA	2	3.31	0.492308	1	3.31	NA	5	3.31	NA	3	3.31	0.514897	1	3.31	NA	180	3.31	NA	1	3.31	NA	6	3.31	NA	7	3.31	NA	1	3.31	NA	1	3.31	NA
1	3.32	NA	1	3.32	NA	1	3.32	NA	1	3.32	NA	2	3.32	0.585811	1	3.32	NA	1	3.32	NA	6	3.32	NA	1	3.32	NA	183	3.32	NA	1	3.32	NA	3	3.32	0.530994	7	3.32	NA	1	3.32	NA	1	3.32	NA
1	3.33	NA	1	3.33	NA	2	3.33	0.439548	2	3.33	0.510621	1	3.33	NA	1	3.33	NA	1	3.33	NA	6	3.33	NA	1	3.33	NA	183	3.33	NA	1	3.33	NA	5	3.33	NA	1	3.33	NA	1	3.33	NA	1	3.33	NA
1	3.34	NA	1	3.34	NA	2	3.34	0.4402	2	3.34	0.518833	1	3.34	NA	2	3.34	0.411379	2	3.34	0.387435	6	3.34	NA	1	3.34	NA	184	3.34	NA	1	3.34	NA	5	3.34	NA	1	3.34	NA	1	3.34	NA	1	3.34	NA
1	3.35	NA	1	3.35	NA	2	3.35	0.436943	2	3.35	0.52031	1	3.35	NA	1	3.35	NA	2	3.35	0.387435	6	3.35	NA	1	3.35	NA	185	3.35	NA	1	3.35	NA	4	3.35	0.45742	2	3.35	0.219451	1	3.35	NA	1	3.35	NA
1	3.36	NA	1	3.36	NA	2	3.36	0.439548	2	3.36	0.53825	1	3.36	NA	1	3.36	NA	2	3.36	0.387435	8	3.36	NA	1	3.36	NA	188	3.36	NA	1	3.36	NA	4	3.36	0.404991	2	3.36	0.219451	1	3.36	NA	1	3.36	NA
1	3.37	NA	1	3.37	NA	2	3.37	0.439548	1	3.37	NA	1	3.37	NA	1	3.37	NA	2	3.37	0.387435	8	3.37	NA	1	3.37	NA	190	3.37	NA	1	3.37	NA	4	3.37	0.404991	2	3.37	0.219451	1	3.37	NA	1	3.37	NA
1	3.38	NA	1	3.38	NA	2	3.38	0.439548	1	3.38	NA	2	3.38	0.477029	1	3.38	NA	1	3.38	NA	10	3.38	NA	1	3.38	NA	192	3.38	NA	2	3.38	0.368132	4	3.38	0.404991	2	3.38	0.219451	1	3.38	NA	1	3.38	NA
1	3.39	NA	1	3.39	NA	2	3.39	0.441504	1	3.39	NA	1	3.39	NA	1	3.39	NA	2	3.39	0.433566	10	3.39	NA	1	3.39	NA	196	3.39	NA	2	3.39	0.558445	4	3.39	0.471564	2	3.39	0.219451	1	3.39	NA	1	3.39	NA
1	3.4	NA	1	3.4	NA	2	3.4	0.4662	1	3.4	NA	1	3.4	NA	1	3.4	NA	2	3.4	0.617709	11	3.4	NA	1	3.4	NA	200	3.4	NA	3	3.4	0.38208	5	3.4	NA	2	3.4	0.219451	1	3.4	NA	1	3.4	NA
1	3.41	NA	1	3.41	NA	2	3.41	0.46365	1	3.41	NA	1	3.41	NA	1	3.41	NA	1	3.41	NA	12	3.41	NA	1	3.41	NA	205	3.41	NA	5	3.41	NA	5	3.41	NA	2	3.41	0.219451	1	3.41	NA	1	3.41	NA
1	3.42	NA	1	3.42	NA	2	3.42	0.46365	2	3.42	0.492425	1	3.42	NA	1	3.42	NA	1	3.42	NA	12	3.42	NA	1	3.42	NA	212	3.42	NA	1	3.42	NA	4	3.42	0.430579	2	3.42	0.44971	1	3.42	NA	1	3.42	NA
1	3.43	NA	1	3.43	NA	4	3.43	0.229663	2	3.43	0.54971	1	3.43	NA	2	3.43	0.56017	1	3.43	NA	12	3.43	NA	1	3.43	NA	216	3.43	NA	1	3.43	NA	4	3.43	0.430579	2	3.43	0.44971	1	3.43	NA	1	3.43	NA
1	3.44	NA	1	3.44	NA	5	3.44	NA	3	3.44	0.332054	1	3.44	NA	1	3.44	NA	1	3.44	NA	13	3.44	NA	1	3.44	NA	223	3.44	NA	2	3.44	0.691934	5	3.44	NA	2	3.44	0.44971	1	3.44	NA	1	3.44	NA
1	3.45	NA	1	3.45	NA	5	3.45	NA	3	3.45	0.303317	1	3.45	NA	1	3.45	NA	1	3.45	NA	13	3.45	NA	1	3.45	NA	225	3.45	NA	3	3.45	0.454572	5	3.45	NA	2	3.45	0.44971	1	3.45	NA	1	3.45	NA
1	3.46	NA	1	3.46	NA	6	3.46	NA	1	3.46	NA	1	3.46	NA	2	3.46	0.560616	2	3.46	0.391308	16	3.46	NA	1	3.46	NA	231	3.46	NA	1	3.46	NA	5	3.46	NA	2	3.46	0.252574	1	3.46	NA	1	3.46	NA
1	3.47	NA	2	3.47	0.49437	7	3.47	NA	1	3.47	NA	1	3.47	NA	1	3.47	NA	2	3.47	0.387435	17	3.47	NA	1	3.47	NA	238	3.47	NA	1	3.47	NA	3	3.47	0.59556	4	3.47	0.579244	1	3.47	NA	1	3.47	NA
1	3.48	NA	2	3.48	0.476795	7	3.48	NA	1	3.48	NA	1	3.48	NA	1	3.48	NA	2	3.48	0.387435	17	3.48	NA	1	3.48	NA	241	3.48	NA	1	3.48	NA	6	3.48	NA	4	3.48	0.579244	1	3.48	NA	1	3.48	NA
1	3.49	NA	1	3.49	NA	9	3.49	NA	1	3.49	NA	1	3.49	NA	1	3.49	NA	3	3.49	0.424435	22	3.49	NA	1	3.49	NA	246	3.49	NA	2	3.49	0.405003	6	3.49	NA	4	3.49	0.579244	1	3.49	NA	1	3.49	NA
1	3.5	NA	1	3.5	NA	10	3.5	NA	1	3.5	NA	1	3.5	NA	1	3.5	NA	4	3.5	0.296246	22	3.5	NA	1	3.5	NA	252	3.5	NA	2	3.5	0.602929	8	3.5	NA	4	3.5	0.579244	1	3.5	NA	1	3.5	NA
1	3.51	NA	1	3.51	NA	10	3.51	NA	1	3.51	NA	1	3.51	NA	1	3.51	NA	5	3.51	NA	22	3.51	NA	1	3.51	NA	259	3.51	NA	1	3.51	NA	5	3.51	NA	4	3.51	0.475815	1	3.51	NA	1	3.51	NA
1	3.52	NA	1	3.52	NA	10	3.52	NA	1	3.52	NA	1	3.52	NA	1	3.52	NA	2	3.52	0.668758	23	3.52	NA	1	3.52	NA	261	3.52	NA	1	3.52	NA	6	3.52	NA	5	3.52	NA	1	3.52	NA	1	3.52	NA
1	3.53	NA	2	3.53	0.54965	12	3.53	NA	1	3.53	NA	1	3.53	NA	1	3.53	NA	2	3.53	0.66448	24	3.53	NA	1	3.53	NA	270	3.53	NA	1	3.53	NA	5	3.53	NA	7	3.53	NA	1	3.53	NA	1	3.53	NA
1	3.54	NA	2	3.54	0.434663	13	3.54	NA	1	3.54	NA	1	3.54	NA	2	3.54	0.542099	1	3.54	NA	25	3.54	NA	1	3.54	NA	273	3.54	NA	1	3.54	NA	7	3.54	NA	8	3.54	NA	1	3.54	NA	1	3.54	NA
1	3.55	NA	1	3.55	NA	13	3.55	NA	1	3.55	NA	1	3.55	NA	2	3.55	0.537347	1	3.55	NA	27	3.55	NA	1	3.55	NA	276	3.55	NA	1	3.55	NA	8	3.55	NA	9	3.55	NA	1	3.55	NA	1	3.55	NA
1	3.56	NA	1	3.56	NA	14	3.56	NA	1	3.56	NA	2	3.56	0.564834	1	3.56	NA	2	3.56	0.451104	29	3.56	NA	1	3.56	NA	280	3.56	NA	1	3.56	NA	8	3.56	NA	10	3.56	NA	1	3.56	NA	1	3.56	NA
1	3.57	NA	2	3.57	0.492431	15	3.57	NA	1	3.57	NA	1	3.57	NA	1	3.57	NA	2	3.57	0.417354	30	3.57	NA	1	3.57	NA	282	3.57	NA	1	3.57	NA	4	3.57	0.425789	11	3.57	NA	1	3.57	NA	1	3.57	NA
1	3.58	NA	1	3.58	NA	15	3.58	NA	1	3.58	NA	1	3.58	NA	1	3.58	NA	2	3.58	0.418705	30	3.58	NA	1	3.58	NA	288	3.58	NA	1	3.58	NA	4	3.58	0.430626	11	3.58	NA	1	3.58	NA	1	3.58	NA
1	3.59	NA	1	3.59	NA	16	3.59	NA	1	3.59	NA	1	3.59	NA	1	3.59	NA	1	3.59	NA	30	3.59	NA	1	3.59	NA	291	3.59	NA	1	3.59	NA	7	3.59	NA	12	3.59	NA	1	3.59	NA	1	3.59	NA
1	3.6	NA	1	3.6	NA	16	3.6	NA	1	3.6	NA	2	3.6	0.487849	1	3.6	NA	1	3.6	NA	30	3.6	NA	1	3.6	NA	294	3.6	NA	1	3.6	NA	9	3.6	NA	12	3.6	NA	1	3.6	NA	1	3.6	NA
1	3.61	NA	1	3.61	NA	16	3.61	NA	1	3.61	NA	1	3.61	NA	1	3.61	NA	1	3.61	NA	31	3.61	NA	1	3.61	NA	299	3.61	NA	1	3.61	NA	9	3.61	NA	13	3.61	NA	1	3.61	NA	1	3.61	NA
1	3.62	NA	1	3.62	NA	17	3.62	NA	1	3.62	NA	2	3.62	0.559692	1	3.62	NA	1	3.62	NA	32	3.62	NA	1	3.62	NA	304	3.62	NA	3	3.62	0.465016	5	3.62	NA	13	3.62	NA	1	3.62	NA	1	3.62	NA
1	3.63	NA	1	3.63	NA	19	3.63	NA	1	3.63	NA	1	3.63	NA	1	3.63	NA	1	3.63	NA	33	3.63	NA	1	3.63	NA	308	3.63	NA	4	3.63	0.282182	5	3.63	NA	13	3.63	NA	1	3.63	NA	1	3.63	NA
1	3.64	NA	1	3.64	NA	19	3.64	NA	1	3.64	NA	1	3.64	NA	1	3.64	NA	1	3.64	NA	36	3.64	NA	1	3.64	NA	310	3.64	NA	1	3.64	NA	5	3.64	NA	14	3.64	NA	1	3.64	NA	1	3.64	NA
1	3.65	NA	1	3.65	NA	21	3.65	NA	1	3.65	NA	1	3.65	NA	1	3.65	NA	1	3.65	NA	39	3.65	NA	1	3.65	NA	313	3.65	NA	2	3.65	0.528265	5	3.65	NA	14	3.65	NA	1	3.65	NA	1	3.65	NA
1	3.66	NA	1	3.66	NA	21	3.66	NA	1	3.66	NA	2	3.66	0.618302	1	3.66	NA	2	3.66	0.640501	39	3.66	NA	1	3.66	NA	317	3.66	NA	3	3.66	0.341546	5	3.66	NA	14	3.66	NA	2	3.66	0.536018	1	3.66	NA
1	3.67	NA	3	3.67	0.301716	22	3.67	NA	1	3.67	NA	1	3.67	NA	1	3.67	NA	2	3.67	0.623244	39	3.67	NA	1	3.67	NA	319	3.67	NA	1	3.67	NA	5	3.67	NA	14	3.67	NA	2	3.67	0.536018	1	3.67	NA
1	3.68	NA	4	3.68	0.219385	23	3.68	NA	1	3.68	NA	1	3.68	NA	1	3.68	NA	4	3.68	0.304766	39	3.68	NA	1	3.68	NA	325	3.68	NA	1	3.68	NA	5	3.68	NA	15	3.68	NA	1	3.68	NA	1	3.68	NA
1	3.69	NA	1	3.69	NA	24	3.69	NA	1	3.69	NA	1	3.69	NA	1	3.69	NA	5	3.69	NA	40	3.69	NA	1	3.69	NA	333	3.69	NA	2	3.69	0.621212	5	3.69	NA	17	3.69	NA	1	3.69	NA	1	3.69	NA
1	3.7	NA	1	3.7	NA	24	3.7	NA	1	3.7	NA	1	3.7	NA	1	3.7	NA	1	3.7	NA	43	3.7	NA	1	3.7	NA	339	3.7	NA	2	3.7	0.555524	6	3.7	NA	17	3.7	NA	1	3.7	NA	1	3.7	NA
1	3.71	NA	1	3.71	NA	25	3.71	NA	1	3.71	NA	1	3.71	NA	1	3.71	NA	4	3.71	0.317704	43	3.71	NA	1	3.71	NA	340	3.71	NA	2	3.71	0.555524	7	3.71	NA	17	3.71	NA	1	3.71	NA	1	3.71	NA
1	3.72	NA	1	3.72	NA	26	3.72	NA	1	3.72	NA	1	3.72	NA	1	3.72	NA	2	3.72	0.389565	44	3.72	NA	1	3.72	NA	347	3.72	NA	1	3.72	NA	7	3.72	NA	17	3.72	NA	1	3.72	NA	1	3.72	NA
1	3.73	NA	1	3.73	NA	26	3.73	NA	2	3.73	0.519672	1	3.73	NA	1	3.73	NA	3	3.73	0.25829	47	3.73	NA	1	3.73	NA	350	3.73	NA	1	3.73	NA	2	3.73	0.51713	17	3.73	NA	1	3.73	NA	1	3.73	NA
1	3.74	NA	2	3.74	0.390305	27	3.74	NA	2	3.74	0.502847	1	3.74	NA	1	3.74	NA	1	3.74	NA	49	3.74	NA	1	3.74	NA	353	3.74	NA	1	3.74	NA	2	3.74	0.517914	18	3.74	NA	1	3.74	NA	1	3.74	NA
1	3.75	NA	2	3.75	0.398999	27	3.75	NA	1	3.75	NA	1	3.75	NA	1	3.75	NA	1	3.75	NA	59	3.75	NA	1	3.75	NA	354	3.75	NA	1	3.75	NA	2	3.75	0.517914	20	3.75	NA	1	3.75	NA	1	3.75	NA
1	3.76	NA	1	3.76	NA	27	3.76	NA	1	3.76	NA	1	3.76	NA	1	3.76	NA	1	3.76	NA	63	3.76	NA	1	3.76	NA	355	3.76	NA	3	3.76	0.351405	2	3.76	0.517914	21	3.76	NA	1	3.76	NA	1	3.76	NA
1	3.77	NA	1	3.77	NA	27	3.77	NA	1	3.77	NA	1	3.77	NA	1	3.77	NA	2	3.77	0.389565	71	3.77	NA	1	3.77	NA	357	3.77	NA	1	3.77	NA	3	3.77	0.564337	21	3.77	NA	1	3.77	NA	1	3.77	NA
1	3.78	NA	1	3.78	NA	28	3.78	NA	1	3.78	NA	1	3.78	NA	1	3.78	NA	2	3.78	0.389565	80	3.78	NA	1	3.78	NA	361	3.78	NA	2	3.78	0.368132	3	3.78	0.564337	22	3.78	NA	1	3.78	NA	1	3.78	NA
1	3.79	NA	1	3.79	NA	29	3.79	NA	1	3.79	NA	1	3.79	NA	1	3.79	NA	1	3.79	NA	80	3.79	NA	1	3.79	NA	364	3.79	NA	1	3.79	NA	3	3.79	0.564337	22	3.79	NA	1	3.79	NA	1	3.79	NA
1	3.8	NA	2	3.8	0.436321	29	3.8	NA	1	3.8	NA	1	3.8	NA	1	3.8	NA	2	3.8	0.389565	83	3.8	NA	1	3.8	NA	365	3.8	NA	1	3.8	NA	3	3.8	0.564337	23	3.8	NA	1	3.8	NA	1	3.8	NA
1	3.81	NA	3	3.81	0.246145	30	3.81	NA	1	3.81	NA	1	3.81	NA	1	3.81	NA	1	3.81	NA	92	3.81	NA	1	3.81	NA	368	3.81	NA	1	3.81	NA	4	3.81	0.507485	23	3.81	NA	1	3.81	NA	1	3.81	NA
1	3.82	NA	3	3.82	0.258284	30	3.82	NA	1	3.82	NA	1	3.82	NA	1	3.82	NA	1	3.82	NA	96	3.82	NA	1	3.82	NA	369	3.82	NA	1	3.82	NA	3	3.82	0.564337	24	3.82	NA	1	3.82	NA	1	3.82	NA
1	3.83	NA	1	3.83	NA	31	3.83	NA	1	3.83	NA	1	3.83	NA	1	3.83	NA	3	3.83	0.282528	102	3.83	NA	1	3.83	NA	370	3.83	NA	2	3.83	0.588976	3	3.83	0.564337	24	3.83	NA	1	3.83	NA	1	3.83	NA
1	3.84	NA	1	3.84	NA	36	3.84	NA	1	3.84	NA	1	3.84	NA	1	3.84	NA	1	3.84	NA	107	3.84	NA	1	3.84	NA	370	3.84	NA	2	3.84	0.588976	5	3.84	NA	25	3.84	NA	1	3.84	NA	1	3.84	NA
1	3.85	NA	1	3.85	NA	36	3.85	NA	1	3.85	NA	1	3.85	NA	1	3.85	NA	1	3.85	NA	108	3.85	NA	1	3.85	NA	371	3.85	NA	3	3.85	0.405003	5	3.85	NA	26	3.85	NA	1	3.85	NA	1	3.85	NA
1	3.86	NA	2	3.86	0.404561	37	3.86	NA	1	3.86	NA	1	3.86	NA	1	3.86	NA	1	3.86	NA	118	3.86	NA	1	3.86	NA	373	3.86	NA	2	3.86	0.555524	5	3.86	NA	26	3.86	NA	1	3.86	NA	1	3.86	NA
1	3.87	NA	2	3.87	0.405175	41	3.87	NA	1	3.87	NA	2	3.87	0.567308	1	3.87	NA	1	3.87	NA	122	3.87	NA	1	3.87	NA	373	3.87	NA	3	3.87	0.341799	5	3.87	NA	28	3.87	NA	1	3.87	NA	1	3.87	NA
1	3.88	NA	1	3.88	NA	43	3.88	NA	1	3.88	NA	1	3.88	NA	1	3.88	NA	2	3.88	0.423478	126	3.88	NA	1	3.88	NA	373	3.88	NA	1	3.88	NA	5	3.88	NA	29	3.88	NA	1	3.88	NA	1	3.88	NA
1	3.89	NA	2	3.89	0.402424	45	3.89	NA	1	3.89	NA	1	3.89	NA	1	3.89	NA	2	3.89	0.661197	131	3.89	NA	1	3.89	NA	373	3.89	NA	1	3.89	NA	7	3.89	NA	30	3.89	NA	1	3.89	NA	1	3.89	NA
1	3.9	NA	1	3.9	NA	46	3.9	NA	1	3.9	NA	1	3.9	NA	1	3.9	NA	3	3.9	0.282528	134	3.9	NA	1	3.9	NA	373	3.9	NA	1	3.9	NA	8	3.9	NA	31	3.9	NA	1	3.9	NA	1	3.9	NA
1	3.91	NA	1	3.91	NA	49	3.91	NA	1	3.91	NA	1	3.91	NA	1	3.91	NA	1	3.91	NA	141	3.91	NA	1	3.91	NA	373	3.91	NA	3	3.91	0.404309	4	3.91	0.494196	31	3.91	NA	1	3.91	NA	1	3.91	NA
1	3.92	NA	1	3.92	NA	49	3.92	NA	1	3.92	NA	1	3.92	NA	1	3.92	NA	1	3.92	NA	143	3.92	NA	1	3.92	NA	373	3.92	NA	4	3.92	0.270574	4	3.92	0.494196	31	3.92	NA	1	3.92	NA	1	3.92	NA
1	3.93	NA	1	3.93	NA	51	3.93	NA	1	3.93	NA	1	3.93	NA	1	3.93	NA	2	3.93	0.389565	146	3.93	NA	1	3.93	NA	373	3.93	NA	2	3.93	0.493058	3	3.93	0.656311	32	3.93	NA	1	3.93	NA	1	3.93	NA
1	3.94	NA	1	3.94	NA	52	3.94	NA	1	3.94	NA	1	3.94	NA	1	3.94	NA	2	3.94	0.389565	151	3.94	NA	1	3.94	NA	373	3.94	NA	2	3.94	0.497768	2	3.94	0.51705	32	3.94	NA	1	3.94	NA	1	3.94	NA
1	3.95	NA	1	3.95	NA	54	3.95	NA	1	3.95	NA	1	3.95	NA	1	3.95	NA	1	3.95	NA	160	3.95	NA	1	3.95	NA	373	3.95	NA	4	3.95	0.250651	4	3.95	0.471919	32	3.95	NA	1	3.95	NA	1	3.95	NA
1	3.96	NA	1	3.96	NA	57	3.96	NA	1	3.96	NA	1	3.96	NA	1	3.96	NA	1	3.96	NA	162	3.96	NA	2	3.96	0.801896	373	3.96	NA	1	3.96	NA	5	3.96	NA	32	3.96	NA	1	3.96	NA	1	3.96	NA
1	3.97	NA	1	3.97	NA	59	3.97	NA	1	3.97	NA	1	3.97	NA	1	3.97	NA	1	3.97	NA	164	3.97	NA	2	3.97	0.801896	373	3.97	NA	1	3.97	NA	6	3.97	NA	32	3.97	NA	1	3.97	NA	1	3.97	NA
1	3.98	NA	1	3.98	NA	63	3.98	NA	1	3.98	NA	1	3.98	NA	1	3.98	NA	1	3.98	NA	168	3.98	NA	2	3.98	0.572931	373	3.98	NA	2	3.98	0.678974	6	3.98	NA	33	3.98	NA	1	3.98	NA	1	3.98	NA
1	3.99	NA	1	3.99	NA	66	3.99	NA	1	3.99	NA	1	3.99	NA	1	3.99	NA	1	3.99	NA	170	3.99	NA	3	3.99	0.483624	373	3.99	NA	3	3.99	0.413569	3	3.99	0.620377	35	3.99	NA	1	3.99	NA	1	3.99	NA
1	4	NA	1	4	NA	1	4	NA	1	4	NA	1	4	NA	1	4	NA	1	4	NA	175	4	NA	4	4	0.372738	373	4	NA	2	4	0.801265	4	4	0.46584	35	4	NA	1	4	NA	1	4	NA
1	4.01	NA	1	4.01	NA	1	4.01	NA	1	4.01	NA	1	4.01	NA	1	4.01	NA	1	4.01	NA	184	4.01	NA	4	4.01	0.381636	373	4.01	NA	2	4.01	0.689	4	4.01	0.46584	35	4.01	NA	1	4.01	NA	1	4.01	NA
1	4.02	NA	1	4.02	NA	1	4.02	NA	1	4.02	NA	1	4.02	NA	1	4.02	NA	1	4.02	NA	188	4.02	NA	1	4.02	NA	373	4.02	NA	3	4.02	0.53541	5	4.02	NA	35	4.02	NA	1	4.02	NA	1	4.02	NA
1	4.03	NA	1	4.03	NA	1	4.03	NA	1	4.03	NA	1	4.03	NA	1	4.03	NA	1	4.03	NA	193	4.03	NA	1	4.03	NA	373	4.03	NA	3	4.03	0.483857	5	4.03	NA	35	4.03	NA	1	4.03	NA	1	4.03	NA
1	4.04	NA	1	4.04	NA	3	4.04	0.26778	1	4.04	NA	1	4.04	NA	2	4.04	0.539398	2	4.04	0.397177	195	4.04	NA	1	4.04	NA	373	4.04	NA	1	4.04	NA	5	4.04	NA	36	4.04	NA	1	4.04	NA	1	4.04	NA
1	4.05	NA	1	4.05	NA	3	4.05	0.270386	1	4.05	NA	1	4.05	NA	1	4.05	NA	1	4.05	NA	200	4.05	NA	1	4.05	NA	373	4.05	NA	1	4.05	NA	5	4.05	NA	38	4.05	NA	1	4.05	NA	1	4.05	NA
1	4.06	NA	1	4.06	NA	4	4.06	0.217936	1	4.06	NA	1	4.06	NA	1	4.06	NA	1	4.06	NA	208	4.06	NA	1	4.06	NA	373	4.06	NA	1	4.06	NA	2	4.06	0.51705	39	4.06	NA	1	4.06	NA	1	4.06	NA
1	4.07	NA	1	4.07	NA	4	4.07	0.213959	1	4.07	NA	1	4.07	NA	1	4.07	NA	1	4.07	NA	219	4.07	NA	1	4.07	NA	373	4.07	NA	1	4.07	NA	2	4.07	0.51705	39	4.07	NA	2	4.07	0.305427	1	4.07	NA
1	4.08	NA	1	4.08	NA	1	4.08	NA	1	4.08	NA	1	4.08	NA	1	4.08	NA	1	4.08	NA	223	4.08	NA	1	4.08	NA	373	4.08	NA	1	4.08	NA	2	4.08	0.51705	39	4.08	NA	2	4.08	0.455518	1	4.08	NA
1	4.09	NA	1	4.09	NA	1	4.09	NA	1	4.09	NA	1	4.09	NA	1	4.09	NA	1	4.09	NA	224	4.09	NA	1	4.09	NA	373	4.09	NA	1	4.09	NA	2	4.09	0.51705	40	4.09	NA	2	4.09	0.468241	1	4.09	NA
1	4.1	NA	1	4.1	NA	1	4.1	NA	1	4.1	NA	1	4.1	NA	1	4.1	NA	1	4.1	NA	227	4.1	NA	1	4.1	NA	373	4.1	NA	1	4.1	NA	3	4.1	0.612437	40	4.1	NA	2	4.1	0.466355	1	4.1	NA
1	4.11	NA	1	4.11	NA	3	4.11	0.28384	1	4.11	NA	1	4.11	NA	1	4.11	NA	1	4.11	NA	232	4.11	NA	1	4.11	NA	373	4.11	NA	4	4.11	0.336649	5	4.11	NA	40	4.11	NA	2	4.11	0.453457	1	4.11	NA
1	4.12	NA	1	4.12	NA	4	4.12	0.211003	1	4.12	NA	1	4.12	NA	1	4.12	NA	1	4.12	NA	242	4.12	NA	1	4.12	NA	373	4.12	NA	4	4.12	0.334906	2	4.12	0.51705	42	4.12	NA	3	4.12	0.232175	1	4.12	NA
1	4.13	NA	1	4.13	NA	4	4.13	0.209626	1	4.13	NA	1	4.13	NA	1	4.13	NA	1	4.13	NA	246	4.13	NA	1	4.13	NA	373	4.13	NA	3	4.13	0.423735	3	4.13	0.620377	42	4.13	NA	3	4.13	0.287212	1	4.13	NA
1	4.14	NA	1	4.14	NA	4	4.14	0.209626	1	4.14	NA	1	4.14	NA	1	4.14	NA	2	4.14	0.394495	253	4.14	NA	1	4.14	NA	373	4.14	NA	1	4.14	NA	2	4.14	0.51705	43	4.14	NA	3	4.14	0.287212	1	4.14	NA
1	4.15	NA	1	4.15	NA	4	4.15	0.209626	1	4.15	NA	1	4.15	NA	1	4.15	NA	2	4.15	0.392081	264	4.15	NA	1	4.15	NA	373	4.15	NA	1	4.15	NA	2	4.15	0.51705	43	4.15	NA	3	4.15	0.287212	1	4.15	NA
1	4.16	NA	1	4.16	NA	4	4.16	0.209626	1	4.16	NA	1	4.16	NA	1	4.16	NA	1	4.16	NA	283	4.16	NA	1	4.16	NA	373	4.16	NA	2	4.16	0.769821	2	4.16	0.51705	43	4.16	NA	3	4.16	0.287212	1	4.16	NA
1	4.17	NA	1	4.17	NA	5	4.17	NA	1	4.17	NA	1	4.17	NA	1	4.17	NA	1	4.17	NA	292	4.17	NA	1	4.17	NA	373	4.17	NA	2	4.17	0.604021	2	4.17	0.51705	44	4.17	NA	3	4.17	0.287212	1	4.17	NA
1	4.18	NA	1	4.18	NA	5	4.18	NA	1	4.18	NA	1	4.18	NA	1	4.18	NA	1	4.18	NA	294	4.18	NA	1	4.18	NA	373	4.18	NA	1	4.18	NA	2	4.18	0.51705	44	4.18	NA	4	4.18	0.199977	1	4.18	NA
1	4.19	NA	1	4.19	NA	5	4.19	NA	1	4.19	NA	1	4.19	NA	1	4.19	NA	1	4.19	NA	302	4.19	NA	1	4.19	NA	373	4.19	NA	2	4.19	0.623006	3	4.19	0.65603	44	4.19	NA	4	4.19	0.199977	1	4.19	NA
1	4.2	NA	1	4.2	NA	5	4.2	NA	1	4.2	NA	1	4.2	NA	1	4.2	NA	2	4.2	0.65275	308	4.2	NA	1	4.2	NA	373	4.2	NA	4	4.2	0.353162	3	4.2	0.65603	45	4.2	NA	4	4.2	0.199977	1	4.2	NA
1	4.21	NA	1	4.21	NA	5	4.21	NA	1	4.21	NA	1	4.21	NA	1	4.21	NA	4	4.21	0.323836	315	4.21	NA	1	4.21	NA	373	4.21	NA	1	4.21	NA	2	4.21	0.51705	45	4.21	NA	6	4.21	NA	1	4.21	NA
1	4.22	NA	1	4.22	NA	5	4.22	NA	2	4.22	0.442579	1	4.22	NA	1	4.22	NA	5	4.22	NA	323	4.22	NA	1	4.22	NA	373	4.22	NA	2	4.22	0.815113	2	4.22	0.51705	46	4.22	NA	6	4.22	NA	1	4.22	NA
1	4.23	NA	1	4.23	NA	5	4.23	NA	1	4.23	NA	1	4.23	NA	1	4.23	NA	1	4.23	NA	334	4.23	NA	1	4.23	NA	373	4.23	NA	2	4.23	0.815113	2	4.23	0.51705	46	4.23	NA	6	4.23	NA	1	4.23	NA
1	4.24	NA	2	4.24	0.416882	5	4.24	NA	2	4.24	0.554592	1	4.24	NA	1	4.24	NA	3	4.24	0.41466	342	4.24	NA	1	4.24	NA	373	4.24	NA	2	4.24	0.508479	3	4.24	0.65603	46	4.24	NA	7	4.24	NA	1	4.24	NA
1	4.25	NA	2	4.25	0.410387	6	4.25	NA	1	4.25	NA	1	4.25	NA	1	4.25	NA	3	4.25	0.438202	347	4.25	NA	1	4.25	NA	373	4.25	NA	2	4.25	0.615899	4	4.25	0.493255	47	4.25	NA	7	4.25	NA	1	4.25	NA
1	4.26	NA	1	4.26	NA	7	4.26	NA	1	4.26	NA	1	4.26	NA	1	4.26	NA	1	4.26	NA	364	4.26	NA	1	4.26	NA	373	4.26	NA	1	4.26	NA	2	4.26	0.51705	47	4.26	NA	7	4.26	NA	1	4.26	NA
1	4.27	NA	1	4.27	NA	9	4.27	NA	1	4.27	NA	1	4.27	NA	1	4.27	NA	1	4.27	NA	371	4.27	NA	1	4.27	NA	373	4.27	NA	1	4.27	NA	2	4.27	0.517	48	4.27	NA	7	4.27	NA	1	4.27	NA
1	4.28	NA	1	4.28	NA	9	4.28	NA	2	4.28	0.555556	1	4.28	NA	1	4.28	NA	1	4.28	NA	380	4.28	NA	1	4.28	NA	373	4.28	NA	2	4.28	0.558747	2	4.28	0.517	48	4.28	NA	7	4.28	NA	1	4.28	NA
1	4.29	NA	1	4.29	NA	9	4.29	NA	1	4.29	NA	1	4.29	NA	1	4.29	NA	1	4.29	NA	390	4.29	NA	1	4.29	NA	373	4.29	NA	1	4.29	NA	2	4.29	0.517	49	4.29	NA	7	4.29	NA	1	4.29	NA
1	4.3	NA	1	4.3	NA	9	4.3	NA	1	4.3	NA	1	4.3	NA	1	4.3	NA	1	4.3	NA	395	4.3	NA	1	4.3	NA	373	4.3	NA	2	4.3	0.665529	2	4.3	0.517	49	4.3	NA	7	4.3	NA	1	4.3	NA
1	4.31	NA	1	4.31	NA	9	4.31	NA	2	4.31	0.556892	1	4.31	NA	1	4.31	NA	2	4.31	0.66368	398	4.31	NA	1	4.31	NA	373	4.31	NA	3	4.31	0.435106	2	4.31	0.517	50	4.31	NA	7	4.31	NA	1	4.31	NA
1	4.32	NA	1	4.32	NA	9	4.32	NA	2	4.32	0.556892	1	4.32	NA	1	4.32	NA	2	4.32	0.66368	409	4.32	NA	1	4.32	NA	373	4.32	NA	3	4.32	0.599672	2	4.32	0.517	50	4.32	NA	7	4.32	NA	1	4.32	NA
1	4.33	NA	1	4.33	NA	9	4.33	NA	2	4.33	0.560765	1	4.33	NA	1	4.33	NA	2	4.33	0.643673	411	4.33	NA	1	4.33	NA	373	4.33	NA	2	4.33	0.665529	3	4.33	0.727307	51	4.33	NA	7	4.33	NA	1	4.33	NA
1	4.34	NA	1	4.34	NA	9	4.34	NA	2	4.34	0.558101	1	4.34	NA	1	4.34	NA	1	4.34	NA	417	4.34	NA	1	4.34	NA	373	4.34	NA	1	4.34	NA	3	4.34	0.727307	51	4.34	NA	7	4.34	NA	1	4.34	NA
1	4.35	NA	1	4.35	NA	9	4.35	NA	1	4.35	NA	1	4.35	NA	1	4.35	NA	1	4.35	NA	429	4.35	NA	1	4.35	NA	373	4.35	NA	1	4.35	NA	3	4.35	0.727307	52	4.35	NA	7	4.35	NA	1	4.35	NA
1	4.36	NA	1	4.36	NA	9	4.36	NA	1	4.36	NA	1	4.36	NA	1	4.36	NA	2	4.36	0.66368	435	4.36	NA	1	4.36	NA	373	4.36	NA	4	4.36	0.325288	3	4.36	0.709338	52	4.36	NA	7	4.36	NA	1	4.36	NA
1	4.37	NA	1	4.37	NA	9	4.37	NA	1	4.37	NA	1	4.37	NA	1	4.37	NA	2	4.37	0.66368	440	4.37	NA	1	4.37	NA	373	4.37	NA	1	4.37	NA	4	4.37	0.527902	53	4.37	NA	7	4.37	NA	1	4.37	NA
1	4.38	NA	1	4.38	NA	9	4.38	NA	1	4.38	NA	1	4.38	NA	1	4.38	NA	1	4.38	NA	448	4.38	NA	1	4.38	NA	373	4.38	NA	3	4.38	0.534153	3	4.38	0.709338	54	4.38	NA	7	4.38	NA	2	4.38	0.485926
1	4.39	NA	1	4.39	NA	10	4.39	NA	1	4.39	NA	1	4.39	NA	1	4.39	NA	1	4.39	NA	453	4.39	NA	1	4.39	NA	373	4.39	NA	3	4.39	0.485181	4	4.39	0.48041	56	4.39	NA	7	4.39	NA	2	4.39	0.485853
1	4.4	NA	1	4.4	NA	10	4.4	NA	1	4.4	NA	1	4.4	NA	1	4.4	NA	2	4.4	0.666263	464	4.4	NA	1	4.4	NA	373	4.4	NA	1	4.4	NA	6	4.4	NA	57	4.4	NA	7	4.4	NA	2	4.4	0.485924
1	4.41	NA	1	4.41	NA	10	4.41	NA	1	4.41	NA	1	4.41	NA	1	4.41	NA	1	4.41	NA	465	4.41	NA	1	4.41	NA	373	4.41	NA	1	4.41	NA	6	4.41	NA	57	4.41	NA	7	4.41	NA	3	4.41	0.483042
1	4.42	NA	1	4.42	NA	10	4.42	NA	1	4.42	NA	1	4.42	NA	1	4.42	NA	2	4.42	0.666263	474	4.42	NA	1	4.42	NA	373	4.42	NA	1	4.42	NA	6	4.42	NA	58	4.42	NA	7	4.42	NA	4	4.42	0.296368
1	4.43	NA	1	4.43	NA	10	4.43	NA	1	4.43	NA	1	4.43	NA	1	4.43	NA	1	4.43	NA	481	4.43	NA	1	4.43	NA	373	4.43	NA	1	4.43	NA	7	4.43	NA	58	4.43	NA	7	4.43	NA	5	4.43	NA
1	4.44	NA	1	4.44	NA	11	4.44	NA	1	4.44	NA	1	4.44	NA	1	4.44	NA	1	4.44	NA	487	4.44	NA	1	4.44	NA	373	4.44	NA	1	4.44	NA	10	4.44	NA	61	4.44	NA	8	4.44	NA	5	4.44	NA
1	4.45	NA	1	4.45	NA	12	4.45	NA	1	4.45	NA	1	4.45	NA	1	4.45	NA	1	4.45	NA	499	4.45	NA	1	4.45	NA	373	4.45	NA	1	4.45	NA	5	4.45	NA	62	4.45	NA	9	4.45	NA	6	4.45	NA
1	4.46	NA	1	4.46	NA	12	4.46	NA	1	4.46	NA	1	4.46	NA	1	4.46	NA	1	4.46	NA	500	4.46	NA	1	4.46	NA	373	4.46	NA	3	4.46	0.400445	4	4.46	0.486471	62	4.46	NA	9	4.46	NA	1	4.46	NA
1	4.47	NA	1	4.47	NA	13	4.47	NA	2	4.47	0.559022	1	4.47	NA	1	4.47	NA	1	4.47	NA	504	4.47	NA	2	4.47	0.550169	373	4.47	NA	3	4.47	0.400445	2	4.47	0.517007	62	4.47	NA	9	4.47	NA	1	4.47	NA
1	4.48	NA	1	4.48	NA	14	4.48	NA	2	4.48	0.534203	1	4.48	NA	1	4.48	NA	2	4.48	0.661813	514	4.48	NA	2	4.48	0.565442	373	4.48	NA	1	4.48	NA	2	4.48	0.517007	62	4.48	NA	9	4.48	NA	1	4.48	NA
1	4.49	NA	1	4.49	NA	15	4.49	NA	1	4.49	NA	1	4.49	NA	1	4.49	NA	2	4.49	0.659223	518	4.49	NA	3	4.49	0.358601	373	4.49	NA	2	4.49	0.568036	2	4.49	0.517007	63	4.49	NA	9	4.49	NA	1	4.49	NA
1	4.5	NA	1	4.5	NA	15	4.5	NA	1	4.5	NA	1	4.5	NA	2	4.5	0.414343	2	4.5	0.659223	522	4.5	NA	1	4.5	NA	373	4.5	NA	1	4.5	NA	2	4.5	0.517007	63	4.5	NA	9	4.5	NA	1	4.5	NA
1	4.51	NA	1	4.51	NA	15	4.51	NA	2	4.51	0.491874	1	4.51	NA	1	4.51	NA	1	4.51	NA	524	4.51	NA	1	4.51	NA	373	4.51	NA	1	4.51	NA	3	4.51	0.587442	64	4.51	NA	9	4.51	NA	1	4.51	NA
1	4.52	NA	1	4.52	NA	16	4.52	NA	1	4.52	NA	1	4.52	NA	1	4.52	NA	1	4.52	NA	540	4.52	NA	1	4.52	NA	373	4.52	NA	3	4.52	0.385164	3	4.52	0.587442	65	4.52	NA	10	4.52	NA	1	4.52	NA
1	4.53	NA	1	4.53	NA	17	4.53	NA	1	4.53	NA	1	4.53	NA	1	4.53	NA	2	4.53	0.659223	545	4.53	NA	1	4.53	NA	373	4.53	NA	3	4.53	0.38315	3	4.53	0.619354	65	4.53	NA	10	4.53	NA	1	4.53	NA
1	4.54	NA	1	4.54	NA	18	4.54	NA	1	4.54	NA	1	4.54	NA	1	4.54	NA	2	4.54	0.659223	545	4.54	NA	1	4.54	NA	373	4.54	NA	1	4.54	NA	3	4.54	0.619354	65	4.54	NA	11	4.54	NA	2	4.54	0.34215
1	4.55	NA	1	4.55	NA	1	4.55	NA	1	4.55	NA	1	4.55	NA	1	4.55	NA	2	4.55	0.659223	552	4.55	NA	1	4.55	NA	373	4.55	NA	1	4.55	NA	3	4.55	0.619354	65	4.55	NA	11	4.55	NA	2	4.55	0.482713
1	4.56	NA	1	4.56	NA	2	4.56	0.530149	2	4.56	0.505546	1	4.56	NA	1	4.56	NA	2	4.56	0.659223	565	4.56	NA	1	4.56	NA	373	4.56	NA	1	4.56	NA	3	4.56	0.619354	67	4.56	NA	11	4.56	NA	2	4.56	0.482713
1	4.57	NA	1	4.57	NA	3	4.57	0.288504	2	4.57	0.521523	1	4.57	NA	1	4.57	NA	2	4.57	0.659223	575	4.57	NA	2	4.57	0.390641	373	4.57	NA	1	4.57	NA	4	4.57	0.43076	70	4.57	NA	11	4.57	NA	2	4.57	0.482713
1	4.58	NA	1	4.58	NA	3	4.58	0.288504	1	4.58	NA	1	4.58	NA	1	4.58	NA	1	4.58	NA	575	4.58	NA	2	4.58	0.390641	373	4.58	NA	1	4.58	NA	4	4.58	0.427713	70	4.58	NA	12	4.58	NA	1	4.58	NA
1	4.59	NA	1	4.59	NA	3	4.59	0.290936	1	4.59	NA	1	4.59	NA	1	4.59	NA	1	4.59	NA	581	4.59	NA	1	4.59	NA	373	4.59	NA	1	4.59	NA	5	4.59	NA	70	4.59	NA	12	4.59	NA	1	4.59	NA
1	4.6	NA	1	4.6	NA	3	4.6	0.319511	1	4.6	NA	1	4.6	NA	1	4.6	NA	1	4.6	NA	591	4.6	NA	2	4.6	0.390641	373	4.6	NA	1	4.6	NA	5	4.6	NA	70	4.6	NA	14	4.6	NA	1	4.6	NA
1	4.61	NA	2	4.61	0.415742	3	4.61	0.324342	1	4.61	NA	1	4.61	NA	1	4.61	NA	1	4.61	NA	594	4.61	NA	2	4.61	0.390641	373	4.61	NA	1	4.61	NA	5	4.61	NA	70	4.61	NA	14	4.61	NA	1	4.61	NA
1	4.62	NA	2	4.62	0.415152	5	4.62	NA	2	4.62	0.475648	1	4.62	NA	1	4.62	NA	1	4.62	NA	600	4.62	NA	2	4.62	0.390641	373	4.62	NA	1	4.62	NA	6	4.62	NA	70	4.62	NA	16	4.62	NA	1	4.62	NA
1	4.63	NA	4	4.63	0.243632	5	4.63	NA	3	4.63	0.310246	1	4.63	NA	2	4.63	0.399435	1	4.63	NA	601	4.63	NA	1	4.63	NA	373	4.63	NA	1	4.63	NA	6	4.63	NA	71	4.63	NA	17	4.63	NA	2	4.63	0.405445
1	4.64	NA	4	4.64	0.243632	5	4.64	NA	4	4.64	0.218652	1	4.64	NA	1	4.64	NA	1	4.64	NA	606	4.64	NA	1	4.64	NA	373	4.64	NA	1	4.64	NA	4	4.64	0.411813	71	4.64	NA	17	4.64	NA	2	4.64	0.403616
1	4.65	NA	1	4.65	NA	6	4.65	NA	4	4.65	0.217707	1	4.65	NA	1	4.65	NA	1	4.65	NA	619	4.65	NA	1	4.65	NA	373	4.65	NA	2	4.65	0.761884	2	4.65	0.516971	72	4.65	NA	17	4.65	NA	2	4.65	0.403616
1	4.66	NA	1	4.66	NA	7	4.66	NA	1	4.66	NA	1	4.66	NA	2	4.66	0.399435	2	4.66	0.404059	623	4.66	NA	1	4.66	NA	373	4.66	NA	2	4.66	0.755585	2	4.66	0.448597	74	4.66	NA	17	4.66	NA	2	4.66	0.284425
1	4.67	NA	1	4.67	NA	8	4.67	NA	1	4.67	NA	1	4.67	NA	1	4.67	NA	1	4.67	NA	624	4.67	NA	1	4.67	NA	373	4.67	NA	1	4.67	NA	5	4.67	NA	76	4.67	NA	18	4.67	NA	2	4.67	0.289615
1	4.68	NA	2	4.68	0.415152	8	4.68	NA	1	4.68	NA	1	4.68	NA	2	4.68	0.399435	1	4.68	NA	624	4.68	NA	1	4.68	NA	373	4.68	NA	2	4.68	0.7	2	4.68	0.516971	77	4.68	NA	19	4.68	NA	2	4.68	0.403896
1	4.69	NA	3	4.69	0.32874	8	4.69	NA	1	4.69	NA	1	4.69	NA	1	4.69	NA	1	4.69	NA	626	4.69	NA	1	4.69	NA	373	4.69	NA	2	4.69	0.7	3	4.69	0.596411	78	4.69	NA	19	4.69	NA	2	4.69	0.403896
1	4.7	NA	1	4.7	NA	8	4.7	NA	1	4.7	NA	1	4.7	NA	1	4.7	NA	1	4.7	NA	639	4.7	NA	1	4.7	NA	373	4.7	NA	2	4.7	0.568036	3	4.7	0.611698	79	4.7	NA	20	4.7	NA	2	4.7	0.22722
1	4.71	NA	2	4.71	0.415152	8	4.71	NA	2	4.71	0.396873	1	4.71	NA	1	4.71	NA	2	4.71	0.387435	643	4.71	NA	1	4.71	NA	373	4.71	NA	1	4.71	NA	3	4.71	0.611698	79	4.71	NA	20	4.71	NA	2	4.71	0.222549
1	4.72	NA	1	4.72	NA	8	4.72	NA	3	4.72	0.353972	1	4.72	NA	1	4.72	NA	2	4.72	0.387435	643	4.72	NA	1	4.72	NA	373	4.72	NA	1	4.72	NA	3	4.72	0.611698	79	4.72	NA	22	4.72	NA	3	4.72	0.373064
1	4.73	NA	2	4.73	0.517	8	4.73	NA	1	4.73	NA	1	4.73	NA	1	4.73	NA	2	4.73	0.387435	645	4.73	NA	1	4.73	NA	373	4.73	NA	1	4.73	NA	3	4.73	0.605397	79	4.73	NA	22	4.73	NA	3	4.73	0.372011
1	4.74	NA	2	4.74	0.503029	9	4.74	NA	1	4.74	NA	1	4.74	NA	1	4.74	NA	1	4.74	NA	652	4.74	NA	1	4.74	NA	373	4.74	NA	1	4.74	NA	5	4.74	NA	79	4.74	NA	23	4.74	NA	1	4.74	NA
1	4.75	NA	2	4.75	0.407369	9	4.75	NA	2	4.75	0.396873	1	4.75	NA	1	4.75	NA	1	4.75	NA	655	4.75	NA	1	4.75	NA	373	4.75	NA	2	4.75	0.7	7	4.75	NA	79	4.75	NA	24	4.75	NA	1	4.75	NA
1	4.76	NA	4	4.76	0.23265	10	4.76	NA	2	4.76	0.396873	1	4.76	NA	1	4.76	NA	1	4.76	NA	656	4.76	NA	1	4.76	NA	373	4.76	NA	1	4.76	NA	5	4.76	NA	79	4.76	NA	24	4.76	NA	1	4.76	NA
1	4.77	NA	2	4.77	0.407369	10	4.77	NA	2	4.77	0.396379	1	4.77	NA	1	4.77	NA	1	4.77	NA	658	4.77	NA	1	4.77	NA	373	4.77	NA	1	4.77	NA	6	4.77	NA	81	4.77	NA	26	4.77	NA	1	4.77	NA
1	4.78	NA	3	4.78	0.304651	10	4.78	NA	2	4.78	0.396379	1	4.78	NA	1	4.78	NA	1	4.78	NA	660	4.78	NA	2	4.78	0.457811	373	4.78	NA	1	4.78	NA	6	4.78	NA	82	4.78	NA	26	4.78	NA	1	4.78	NA
1	4.79	NA	3	4.79	0.304651	10	4.79	NA	2	4.79	0.396379	1	4.79	NA	1	4.79	NA	1	4.79	NA	671	4.79	NA	2	4.79	0.505259	373	4.79	NA	1	4.79	NA	7	4.79	NA	84	4.79	NA	27	4.79	NA	2	4.79	0.379324
1	4.8	NA	3	4.8	0.307336	10	4.8	NA	1	4.8	NA	1	4.8	NA	1	4.8	NA	1	4.8	NA	674	4.8	NA	3	4.8	0.332778	373	4.8	NA	1	4.8	NA	4	4.8	0.496032	84	4.8	NA	27	4.8	NA	2	4.8	0.379324
1	4.81	NA	3	4.81	0.304546	10	4.81	NA	1	4.81	NA	1	4.81	NA	1	4.81	NA	1	4.81	NA	680	4.81	NA	1	4.81	NA	373	4.81	NA	1	4.81	NA	4	4.81	0.547015	84	4.81	NA	27	4.81	NA	2	4.81	0.39093
1	4.82	NA	1	4.82	NA	10	4.82	NA	1	4.82	NA	1	4.82	NA	1	4.82	NA	1	4.82	NA	687	4.82	NA	1	4.82	NA	373	4.82	NA	1	4.82	NA	6	4.82	NA	84	4.82	NA	27	4.82	NA	3	4.82	0.385503
1	4.83	NA	1	4.83	NA	10	4.83	NA	1	4.83	NA	1	4.83	NA	1	4.83	NA	2	4.83	0.690404	695	4.83	NA	1	4.83	NA	373	4.83	NA	1	4.83	NA	7	4.83	NA	84	4.83	NA	27	4.83	NA	4	4.83	0.15906
1	4.84	NA	1	4.84	NA	10	4.84	NA	1	4.84	NA	1	4.84	NA	1	4.84	NA	1	4.84	NA	699	4.84	NA	1	4.84	NA	373	4.84	NA	1	4.84	NA	4	4.84	0.428467	85	4.84	NA	27	4.84	NA	5	4.84	NA
1	4.85	NA	1	4.85	NA	10	4.85	NA	2	4.85	0.396873	1	4.85	NA	1	4.85	NA	1	4.85	NA	703	4.85	NA	1	4.85	NA	373	4.85	NA	1	4.85	NA	5	4.85	NA	87	4.85	NA	27	4.85	NA	5	4.85	NA
1	4.86	NA	1	4.86	NA	10	4.86	NA	2	4.86	0.396873	1	4.86	NA	1	4.86	NA	1	4.86	NA	709	4.86	NA	2	4.86	0.390641	373	4.86	NA	1	4.86	NA	4	4.86	0.493784	87	4.86	NA	29	4.86	NA	5	4.86	NA
1	4.87	NA	2	4.87	0.414343	10	4.87	NA	2	4.87	0.396873	1	4.87	NA	1	4.87	NA	1	4.87	NA	711	4.87	NA	2	4.87	0.390641	373	4.87	NA	1	4.87	NA	4	4.87	0.490329	87	4.87	NA	29	4.87	NA	6	4.87	NA
1	4.88	NA	3	4.88	0.272457	10	4.88	NA	1	4.88	NA	1	4.88	NA	1	4.88	NA	1	4.88	NA	714	4.88	NA	2	4.88	0.390641	373	4.88	NA	1	4.88	NA	5	4.88	NA	87	4.88	NA	30	4.88	NA	6	4.88	NA
1	4.89	NA	3	4.89	0.271523	10	4.89	NA	2	4.89	0.396873	1	4.89	NA	2	4.89	0.411122	1	4.89	NA	716	4.89	NA	2	4.89	0.390641	373	4.89	NA	1	4.89	NA	5	4.89	NA	87	4.89	NA	30	4.89	NA	6	4.89	NA
1	4.9	NA	3	4.9	0.278944	10	4.9	NA	2	4.9	0.396873	1	4.9	NA	1	4.9	NA	1	4.9	NA	723	4.9	NA	2	4.9	0.390641	373	4.9	NA	1	4.9	NA	5	4.9	NA	88	4.9	NA	31	4.9	NA	6	4.9	NA
1	4.91	NA	4	4.91	0.226772	10	4.91	NA	2	4.91	0.396873	1	4.91	NA	1	4.91	NA	1	4.91	NA	723	4.91	NA	2	4.91	0.390641	373	4.91	NA	1	4.91	NA	5	4.91	NA	88	4.91	NA	31	4.91	NA	6	4.91	NA
1	4.92	NA	4	4.92	0.224867	12	4.92	NA	2	4.92	0.396873	2	4.92	0.590741	1	4.92	NA	1	4.92	NA	726	4.92	NA	2	4.92	0.404218	373	4.92	NA	1	4.92	NA	3	4.92	0.583389	88	4.92	NA	34	4.92	NA	6	4.92	NA
1	4.93	NA	4	4.93	0.216231	1	4.93	NA	1	4.93	NA	2	4.93	0.691162	1	4.93	NA	1	4.93	NA	729	4.93	NA	2	4.93	0.404218	373	4.93	NA	2	4.93	0.818537	3	4.93	0.544599	89	4.93	NA	34	4.93	NA	1	4.93	NA
1	4.94	NA	4	4.94	0.220319	1	4.94	NA	2	4.94	0.396873	2	4.94	0.696152	1	4.94	NA	1	4.94	NA	734	4.94	NA	2	4.94	0.404218	373	4.94	NA	1	4.94	NA	3	4.94	0.544599	91	4.94	NA	34	4.94	NA	1	4.94	NA
1	4.95	NA	5	4.95	NA	1	4.95	NA	3	4.95	0.330822	2	4.95	0.691162	1	4.95	NA	1	4.95	NA	736	4.95	NA	2	4.95	0.40572	373	4.95	NA	1	4.95	NA	5	4.95	NA	91	4.95	NA	35	4.95	NA	1	4.95	NA
1	4.96	NA	6	4.96	NA	1	4.96	NA	3	4.96	0.328621	1	4.96	NA	1	4.96	NA	1	4.96	NA	737	4.96	NA	2	4.96	0.40572	373	4.96	NA	1	4.96	NA	7	4.96	NA	91	4.96	NA	35	4.96	NA	1	4.96	NA
1	4.97	NA	1	4.97	NA	1	4.97	NA	1	4.97	NA	1	4.97	NA	1	4.97	NA	1	4.97	NA	737	4.97	NA	2	4.97	0.415566	373	4.97	NA	3	4.97	0.340449	3	4.97	0.544599	91	4.97	NA	35	4.97	NA	1	4.97	NA
1	4.98	NA	2	4.98	0.450697	1	4.98	NA	2	4.98	0.396873	1	4.98	NA	1	4.98	NA	1	4.98	NA	742	4.98	NA	2	4.98	0.413983	373	4.98	NA	2	4.98	0.560385	4	4.98	0.496805	92	4.98	NA	35	4.98	NA	2	4.98	0.411306
1	4.99	NA	2	4.99	0.502004	1	4.99	NA	2	4.99	0.396873	1	4.99	NA	1	4.99	NA	1	4.99	NA	744	4.99	NA	1	4.99	NA	373	4.99	NA	3	4.99	0.392623	4	4.99	0.494538	95	4.99	NA	36	4.99	NA	2	4.99	0.411306
1	5	NA	3	5	0.318328	1	5	NA	2	5	0.393365	1	5	NA	1	5	NA	2	5	0.652807	746	5	NA	1	5	NA	373	5	NA	3	5	0.343251	5	5	NA	95	5	NA	37	5	NA	1	5	NA
1	5.01	NA	1	5.01	NA	1	5.01	NA	3	5.01	0.329532	1	5.01	NA	1	5.01	NA	1	5.01	NA	748	5.01	NA	1	5.01	NA	373	5.01	NA	1	5.01	NA	3	5.01	0.557862	97	5.01	NA	36	5.01	NA	1	5.01	NA
1	5.02	NA	2	5.02	0.42525	1	5.02	NA	3	5.02	0.334617	2	5.02	0.446113	1	5.02	NA	1	5.02	NA	754	5.02	NA	1	5.02	NA	373	5.02	NA	1	5.02	NA	4	5.02	0.500691	97	5.02	NA	36	5.02	NA	1	5.02	NA
1	5.03	NA	2	5.03	0.391807	1	5.03	NA	3	5.03	0.324755	2	5.03	0.448439	1	5.03	NA	1	5.03	NA	756	5.03	NA	1	5.03	NA	373	5.03	NA	1	5.03	NA	6	5.03	NA	97	5.03	NA	36	5.03	NA	1	5.03	NA
1	5.04	NA	2	5.04	0.400874	1	5.04	NA	3	5.04	0.345137	2	5.04	0.462582	1	5.04	NA	1	5.04	NA	761	5.04	NA	1	5.04	NA	373	5.04	NA	2	5.04	0.624936	7	5.04	NA	97	5.04	NA	36	5.04	NA	1	5.04	NA
1	5.05	NA	2	5.05	0.400874	2	5.05	0.560127	3	5.05	0.345765	2	5.05	0.462582	1	5.05	NA	1	5.05	NA	767	5.05	NA	2	5.05	0.415566	373	5.05	NA	2	5.05	0.624936	7	5.05	NA	97	5.05	NA	36	5.05	NA	2	5.05	0.457717
1	5.06	NA	2	5.06	0.400874	2	5.06	0.572801	3	5.06	0.345208	2	5.06	0.457889	1	5.06	NA	1	5.06	NA	767	5.06	NA	2	5.06	0.415566	373	5.06	NA	1	5.06	NA	5	5.06	NA	98	5.06	NA	36	5.06	NA	2	5.06	0.457717
1	5.07	NA	2	5.07	0.400874	3	5.07	0.347914	1	5.07	NA	2	5.07	0.453175	1	5.07	NA	1	5.07	NA	775	5.07	NA	4	5.07	0.286497	373	5.07	NA	1	5.07	NA	4	5.07	0.393434	98	5.07	NA	36	5.07	NA	2	5.07	0.457717
1	5.08	NA	2	5.08	0.400874	3	5.08	0.336211	1	5.08	NA	3	5.08	0.284395	1	5.08	NA	1	5.08	NA	776	5.08	NA	6	5.08	NA	373	5.08	NA	1	5.08	NA	4	5.08	0.393434	99	5.08	NA	37	5.08	NA	2	5.08	0.448704
1	5.09	NA	2	5.09	0.400874	3	5.09	0.337691	2	5.09	0.478679	3	5.09	0.286213	1	5.09	NA	1	5.09	NA	776	5.09	NA	6	5.09	NA	373	5.09	NA	1	5.09	NA	3	5.09	0.549226	99	5.09	NA	37	5.09	NA	2	5.09	0.386327
1	5.1	NA	2	5.1	0.400874	3	5.1	0.301284	2	5.1	0.458089	1	5.1	NA	1	5.1	NA	1	5.1	NA	776	5.1	NA	1	5.1	NA	373	5.1	NA	2	5.1	0.624936	4	5.1	0.513342	101	5.1	NA	37	5.1	NA	2	5.1	0.390954
1	5.11	NA	2	5.11	0.405485	3	5.11	0.30562	3	5.11	0.307561	1	5.11	NA	1	5.11	NA	1	5.11	NA	776	5.11	NA	1	5.11	NA	373	5.11	NA	2	5.11	0.520648	4	5.11	0.513342	101	5.11	NA	37	5.11	NA	2	5.11	0.389438
1	5.12	NA	1	5.12	NA	3	5.12	0.30562	1	5.12	NA	1	5.12	NA	2	5.12	0.420189	1	5.12	NA	781	5.12	NA	3	5.12	0.390044	373	5.12	NA	1	5.12	NA	5	5.12	NA	105	5.12	NA	37	5.12	NA	2	5.12	0.363191
1	5.13	NA	1	5.13	NA	3	5.13	0.327287	1	5.13	NA	1	5.13	NA	2	5.13	0.420189	2	5.13	0.656249	781	5.13	NA	4	5.13	0.252577	373	5.13	NA	1	5.13	NA	5	5.13	NA	107	5.13	NA	38	5.13	NA	2	5.13	0.368171
1	5.14	NA	1	5.14	NA	4	5.14	0.254676	1	5.14	NA	1	5.14	NA	1	5.14	NA	1	5.14	NA	781	5.14	NA	1	5.14	NA	373	5.14	NA	1	5.14	NA	6	5.14	NA	107	5.14	NA	38	5.14	NA	2	5.14	0.391204
1	5.15	NA	1	5.15	NA	4	5.15	0.255388	1	5.15	NA	2	5.15	0.664989	1	5.15	NA	1	5.15	NA	784	5.15	NA	1	5.15	NA	373	5.15	NA	1	5.15	NA	7	5.15	NA	109	5.15	NA	39	5.15	NA	2	5.15	0.466792
1	5.16	NA	1	5.16	NA	4	5.16	0.257232	1	5.16	NA	3	5.16	0.320479	1	5.16	NA	1	5.16	NA	784	5.16	NA	1	5.16	NA	373	5.16	NA	1	5.16	NA	5	5.16	NA	110	5.16	NA	39	5.16	NA	2	5.16	0.468006
1	5.17	NA	2	5.17	0.42042	4	5.17	0.24521	1	5.17	NA	3	5.17	0.294764	1	5.17	NA	2	5.17	0.659675	790	5.17	NA	1	5.17	NA	373	5.17	NA	1	5.17	NA	6	5.17	NA	111	5.17	NA	39	5.17	NA	2	5.17	0.468006
1	5.18	NA	2	5.18	0.391807	4	5.18	0.240535	1	5.18	NA	1	5.18	NA	1	5.18	NA	3	5.18	0.434765	791	5.18	NA	1	5.18	NA	373	5.18	NA	1	5.18	NA	6	5.18	NA	113	5.18	NA	39	5.18	NA	2	5.18	0.458617
1	5.19	NA	3	5.19	0.2795	4	5.19	0.23227	1	5.19	NA	1	5.19	NA	1	5.19	NA	1	5.19	NA	791	5.19	NA	1	5.19	NA	373	5.19	NA	1	5.19	NA	6	5.19	NA	113	5.19	NA	40	5.19	NA	2	5.19	0.458617
1	5.2	NA	1	5.2	NA	4	5.2	0.240721	1	5.2	NA	1	5.2	NA	1	5.2	NA	2	5.2	0.659675	791	5.2	NA	1	5.2	NA	373	5.2	NA	1	5.2	NA	6	5.2	NA	114	5.2	NA	41	5.2	NA	2	5.2	0.467159
1	5.21	NA	1	5.21	NA	5	5.21	NA	1	5.21	NA	1	5.21	NA	2	5.21	0.414074	1	5.21	NA	797	5.21	NA	1	5.21	NA	373	5.21	NA	1	5.21	NA	7	5.21	NA	115	5.21	NA	43	5.21	NA	2	5.21	0.484373
1	5.22	NA	1	5.22	NA	5	5.22	NA	1	5.22	NA	1	5.22	NA	1	5.22	NA	1	5.22	NA	802	5.22	NA	1	5.22	NA	373	5.22	NA	1	5.22	NA	7	5.22	NA	115	5.22	NA	43	5.22	NA	2	5.22	0.484373
1	5.23	NA	1	5.23	NA	5	5.23	NA	1	5.23	NA	1	5.23	NA	1	5.23	NA	1	5.23	NA	804	5.23	NA	1	5.23	NA	373	5.23	NA	1	5.23	NA	3	5.23	0.702334	117	5.23	NA	44	5.23	NA	2	5.23	0.433908
1	5.24	NA	2	5.24	0.496305	6	5.24	NA	1	5.24	NA	1	5.24	NA	1	5.24	NA	1	5.24	NA	806	5.24	NA	1	5.24	NA	373	5.24	NA	1	5.24	NA	4	5.24	0.533079	119	5.24	NA	48	5.24	NA	2	5.24	0.483388
1	5.25	NA	2	5.25	0.499542	6	5.25	NA	1	5.25	NA	1	5.25	NA	1	5.25	NA	1	5.25	NA	806	5.25	NA	1	5.25	NA	373	5.25	NA	1	5.25	NA	4	5.25	0.533079	122	5.25	NA	48	5.25	NA	2	5.25	0.482967
1	5.26	NA	2	5.26	0.488639	6	5.26	NA	1	5.26	NA	1	5.26	NA	1	5.26	NA	1	5.26	NA	809	5.26	NA	1	5.26	NA	373	5.26	NA	2	5.26	0.613922	6	5.26	NA	122	5.26	NA	48	5.26	NA	3	5.26	0.436647
1	5.27	NA	2	5.27	0.392786	9	5.27	NA	1	5.27	NA	1	5.27	NA	2	5.27	0.417288	1	5.27	NA	818	5.27	NA	1	5.27	NA	373	5.27	NA	1	5.27	NA	2	5.27	0.516952	122	5.27	NA	49	5.27	NA	3	5.27	0.436647
1	5.28	NA	1	5.28	NA	9	5.28	NA	1	5.28	NA	1	5.28	NA	1	5.28	NA	2	5.28	0.685129	818	5.28	NA	1	5.28	NA	373	5.28	NA	1	5.28	NA	2	5.28	0.516952	122	5.28	NA	48	5.28	NA	3	5.28	0.463577
1	5.29	NA	1	5.29	NA	10	5.29	NA	1	5.29	NA	1	5.29	NA	1	5.29	NA	2	5.29	0.685129	818	5.29	NA	1	5.29	NA	373	5.29	NA	1	5.29	NA	2	5.29	0.516952	125	5.29	NA	48	5.29	NA	3	5.29	0.437491
1	5.3	NA	1	5.3	NA	10	5.3	NA	1	5.3	NA	1	5.3	NA	1	5.3	NA	1	5.3	NA	819	5.3	NA	1	5.3	NA	373	5.3	NA	1	5.3	NA	3	5.3	0.713246	126	5.3	NA	49	5.3	NA	3	5.3	0.493324
1	5.31	NA	2	5.31	0.410345	10	5.31	NA	1	5.31	NA	2	5.31	0.498955	1	5.31	NA	1	5.31	NA	819	5.31	NA	1	5.31	NA	373	5.31	NA	1	5.31	NA	3	5.31	0.690666	126	5.31	NA	50	5.31	NA	4	5.31	0.278988
1	5.32	NA	2	5.32	0.403205	12	5.32	NA	1	5.32	NA	1	5.32	NA	1	5.32	NA	2	5.32	0.389565	823	5.32	NA	1	5.32	NA	373	5.32	NA	1	5.32	NA	3	5.32	0.690666	127	5.32	NA	51	5.32	NA	4	5.32	0.274399
1	5.33	NA	2	5.33	0.413253	12	5.33	NA	1	5.33	NA	2	5.33	0.536744	1	5.33	NA	2	5.33	0.389565	823	5.33	NA	1	5.33	NA	373	5.33	NA	1	5.33	NA	3	5.33	0.690666	127	5.33	NA	51	5.33	NA	4	5.33	0.331052
1	5.34	NA	2	5.34	0.418816	13	5.34	NA	1	5.34	NA	2	5.34	0.526133	1	5.34	NA	2	5.34	0.389565	824	5.34	NA	1	5.34	NA	373	5.34	NA	1	5.34	NA	4	5.34	0.510203	127	5.34	NA	51	5.34	NA	4	5.34	0.383559
1	5.35	NA	3	5.35	0.287041	1	5.35	NA	1	5.35	NA	2	5.35	0.536744	1	5.35	NA	1	5.35	NA	825	5.35	NA	1	5.35	NA	373	5.35	NA	1	5.35	NA	4	5.35	0.538616	128	5.35	NA	52	5.35	NA	4	5.35	0.403507
1	5.36	NA	3	5.36	0.285325	1	5.36	NA	1	5.36	NA	1	5.36	NA	1	5.36	NA	1	5.36	NA	826	5.36	NA	1	5.36	NA	373	5.36	NA	1	5.36	NA	4	5.36	0.567626	128	5.36	NA	52	5.36	NA	4	5.36	0.403507
1	5.37	NA	3	5.37	0.269087	2	5.37	0.630362	1	5.37	NA	1	5.37	NA	1	5.37	NA	1	5.37	NA	828	5.37	NA	1	5.37	NA	373	5.37	NA	1	5.37	NA	4	5.37	0.514063	131	5.37	NA	54	5.37	NA	4	5.37	0.392648
1	5.38	NA	3	5.38	0.296702	2	5.38	0.630362	1	5.38	NA	1	5.38	NA	1	5.38	NA	1	5.38	NA	830	5.38	NA	1	5.38	NA	373	5.38	NA	1	5.38	NA	4	5.38	0.507631	131	5.38	NA	54	5.38	NA	4	5.38	0.392648
1	5.39	NA	4	5.39	0.201935	2	5.39	0.610032	2	5.39	0.393844	1	5.39	NA	1	5.39	NA	2	5.39	0.389565	830	5.39	NA	1	5.39	NA	373	5.39	NA	1	5.39	NA	5	5.39	NA	132	5.39	NA	54	5.39	NA	6	5.39	NA
2	5.4	0.441656	1	5.4	NA	3	5.4	0.408066	2	5.4	0.393844	1	5.4	NA	1	5.4	NA	1	5.4	NA	831	5.4	NA	2	5.4	0.539953	373	5.4	NA	1	5.4	NA	6	5.4	NA	132	5.4	NA	55	5.4	NA	6	5.4	NA
1	5.41	NA	1	5.41	NA	3	5.41	0.399582	2	5.41	0.393844	1	5.41	NA	1	5.41	NA	1	5.41	NA	832	5.41	NA	2	5.41	0.547138	373	5.41	NA	1	5.41	NA	4	5.41	0.516351	134	5.41	NA	55	5.41	NA	7	5.41	NA
1	5.42	NA	1	5.42	NA	3	5.42	0.399582	2	5.42	0.393844	1	5.42	NA	1	5.42	NA	1	5.42	NA	833	5.42	NA	2	5.42	0.459692	373	5.42	NA	1	5.42	NA	2	5.42	0.51705	134	5.42	NA	58	5.42	NA	7	5.42	NA
1	5.43	NA	2	5.43	0.494276	3	5.43	0.40229	2	5.43	0.393844	1	5.43	NA	1	5.43	NA	1	5.43	NA	836	5.43	NA	2	5.43	0.459692	373	5.43	NA	1	5.43	NA	3	5.43	0.699346	135	5.43	NA	58	5.43	NA	9	5.43	NA
1	5.44	NA	1	5.44	NA	1	5.44	NA	2	5.44	0.507845	1	5.44	NA	1	5.44	NA	1	5.44	NA	839	5.44	NA	2	5.44	0.455676	373	5.44	NA	1	5.44	NA	4	5.44	0.520799	136	5.44	NA	59	5.44	NA	9	5.44	NA
1	5.45	NA	1	5.45	NA	1	5.45	NA	3	5.45	0.398402	1	5.45	NA	2	5.45	0.409394	1	5.45	NA	840	5.45	NA	2	5.45	0.404218	373	5.45	NA	1	5.45	NA	4	5.45	0.520799	137	5.45	NA	61	5.45	NA	9	5.45	NA
1	5.46	NA	1	5.46	NA	1	5.46	NA	3	5.46	0.351621	2	5.46	0.563793	2	5.46	0.409394	1	5.46	NA	840	5.46	NA	2	5.46	0.402055	373	5.46	NA	1	5.46	NA	4	5.46	0.520799	137	5.46	NA	61	5.46	NA	9	5.46	NA
1	5.47	NA	1	5.47	NA	1	5.47	NA	1	5.47	NA	2	5.47	0.55622	2	5.47	0.397143	1	5.47	NA	842	5.47	NA	2	5.47	0.44368	373	5.47	NA	2	5.47	0.665831	4	5.47	0.498728	137	5.47	NA	61	5.47	NA	9	5.47	NA
1	5.48	NA	1	5.48	NA	1	5.48	NA	1	5.48	NA	2	5.48	0.416386	1	5.48	NA	2	5.48	0.389565	842	5.48	NA	2	5.48	0.480323	373	5.48	NA	1	5.48	NA	4	5.48	0.533956	137	5.48	NA	63	5.48	NA	9	5.48	NA
1	5.49	NA	1	5.49	NA	1	5.49	NA	1	5.49	NA	1	5.49	NA	1	5.49	NA	2	5.49	0.389565	842	5.49	NA	2	5.49	0.481388	373	5.49	NA	2	5.49	0.610991	4	5.49	0.582359	137	5.49	NA	64	5.49	NA	10	5.49	NA
1	5.5	NA	1	5.5	NA	1	5.5	NA	2	5.5	0.566594	1	5.5	NA	1	5.5	NA	1	5.5	NA	843	5.5	NA	2	5.5	0.47309	373	5.5	NA	2	5.5	0.610991	4	5.5	0.582359	137	5.5	NA	64	5.5	NA	10	5.5	NA
1	5.51	NA	1	5.51	NA	1	5.51	NA	2	5.51	0.562786	2	5.51	0.510769	1	5.51	NA	1	5.51	NA	844	5.51	NA	2	5.51	0.47309	373	5.51	NA	2	5.51	0.810762	4	5.51	0.56087	137	5.51	NA	65	5.51	NA	10	5.51	NA
1	5.52	NA	1	5.52	NA	1	5.52	NA	4	5.52	0.273882	2	5.52	0.465594	1	5.52	NA	2	5.52	0.389565	844	5.52	NA	2	5.52	0.47309	373	5.52	NA	1	5.52	NA	4	5.52	0.540977	137	5.52	NA	65	5.52	NA	10	5.52	NA
1	5.53	NA	1	5.53	NA	1	5.53	NA	5	5.53	NA	2	5.53	0.463021	1	5.53	NA	3	5.53	0.444099	847	5.53	NA	2	5.53	0.44747	373	5.53	NA	1	5.53	NA	4	5.53	0.532251	137	5.53	NA	65	5.53	NA	11	5.53	NA
1	5.54	NA	1	5.54	NA	2	5.54	0.630086	5	5.54	NA	2	5.54	0.534171	1	5.54	NA	3	5.54	0.457468	849	5.54	NA	2	5.54	0.44747	373	5.54	NA	1	5.54	NA	4	5.54	0.520895	137	5.54	NA	65	5.54	NA	12	5.54	NA
1	5.55	NA	1	5.55	NA	2	5.55	0.630086	5	5.55	NA	2	5.55	0.489645	1	5.55	NA	2	5.55	0.656249	849	5.55	NA	2	5.55	0.785074	373	5.55	NA	1	5.55	NA	5	5.55	NA	138	5.55	NA	66	5.55	NA	12	5.55	NA
1	5.56	NA	1	5.56	NA	2	5.56	0.630086	1	5.56	NA	1	5.56	NA	1	5.56	NA	1	5.56	NA	850	5.56	NA	1	5.56	NA	373	5.56	NA	1	5.56	NA	5	5.56	NA	140	5.56	NA	69	5.56	NA	12	5.56	NA
1	5.57	NA	3	5.57	0.307873	2	5.57	0.515019	2	5.57	0.429676	1	5.57	NA	1	5.57	NA	1	5.57	NA	850	5.57	NA	2	5.57	0.832614	373	5.57	NA	1	5.57	NA	2	5.57	0.51713	140	5.57	NA	70	5.57	NA	13	5.57	NA
1	5.58	NA	4	5.58	0.224831	2	5.58	0.511868	2	5.58	0.422876	2	5.58	0.563793	1	5.58	NA	2	5.58	0.656249	851	5.58	NA	2	5.58	0.411605	373	5.58	NA	1	5.58	NA	4	5.58	0.546339	140	5.58	NA	70	5.58	NA	14	5.58	NA
1	5.59	NA	4	5.59	0.237612	2	5.59	0.511868	2	5.59	0.422982	2	5.59	0.405488	1	5.59	NA	1	5.59	NA	851	5.59	NA	2	5.59	0.797817	373	5.59	NA	1	5.59	NA	4	5.59	0.546339	140	5.59	NA	70	5.59	NA	14	5.59	NA
1	5.6	NA	4	5.6	0.237612	2	5.6	0.511868	2	5.6	0.460345	2	5.6	0.405488	2	5.6	0.426362	1	5.6	NA	852	5.6	NA	2	5.6	0.738918	373	5.6	NA	1	5.6	NA	6	5.6	NA	140	5.6	NA	73	5.6	NA	15	5.6	NA
1	5.61	NA	5	5.61	NA	1	5.61	NA	2	5.61	0.414699	2	5.61	0.410876	1	5.61	NA	1	5.61	NA	852	5.61	NA	2	5.61	0.700166	373	5.61	NA	1	5.61	NA	5	5.61	NA	141	5.61	NA	73	5.61	NA	15	5.61	NA
1	5.62	NA	5	5.62	NA	1	5.62	NA	2	5.62	0.490026	1	5.62	NA	2	5.62	0.397143	1	5.62	NA	854	5.62	NA	2	5.62	0.714695	373	5.62	NA	1	5.62	NA	2	5.62	0.517	141	5.62	NA	73	5.62	NA	15	5.62	NA
1	5.63	NA	5	5.63	NA	1	5.63	NA	2	5.63	0.495383	1	5.63	NA	1	5.63	NA	1	5.63	NA	857	5.63	NA	2	5.63	0.714695	373	5.63	NA	1	5.63	NA	3	5.63	0.49455	141	5.63	NA	74	5.63	NA	16	5.63	NA
1	5.64	NA	5	5.64	NA	1	5.64	NA	2	5.64	0.5146	1	5.64	NA	2	5.64	0.495549	1	5.64	NA	857	5.64	NA	2	5.64	0.714695	373	5.64	NA	1	5.64	NA	2	5.64	0.516967	141	5.64	NA	74	5.64	NA	16	5.64	NA
1	5.65	NA	6	5.65	NA	1	5.65	NA	3	5.65	0.330819	1	5.65	NA	3	5.65	0.316871	1	5.65	NA	859	5.65	NA	2	5.65	0.732906	373	5.65	NA	1	5.65	NA	4	5.65	0.48208	141	5.65	NA	74	5.65	NA	17	5.65	NA
1	5.66	NA	6	5.66	NA	1	5.66	NA	5	5.66	NA	1	5.66	NA	3	5.66	0.35149	1	5.66	NA	859	5.66	NA	2	5.66	0.754208	373	5.66	NA	2	5.66	0.67014	4	5.66	0.525612	141	5.66	NA	74	5.66	NA	17	5.66	NA
1	5.67	NA	1	5.67	NA	1	5.67	NA	1	5.67	NA	1	5.67	NA	2	5.67	0.448401	1	5.67	NA	859	5.67	NA	2	5.67	0.761807	373	5.67	NA	2	5.67	0.67014	3	5.67	0.657291	141	5.67	NA	76	5.67	NA	17	5.67	NA
1	5.68	NA	1	5.68	NA	1	5.68	NA	1	5.68	NA	2	5.68	0.498069	1	5.68	NA	1	5.68	NA	861	5.68	NA	3	5.68	0.46932	373	5.68	NA	2	5.68	0.67014	3	5.68	0.657291	141	5.68	NA	76	5.68	NA	17	5.68	NA
1	5.69	NA	1	5.69	NA	1	5.69	NA	1	5.69	NA	2	5.69	0.492092	1	5.69	NA	1	5.69	NA	865	5.69	NA	3	5.69	0.482035	373	5.69	NA	1	5.69	NA	2	5.69	0.516967	141	5.69	NA	77	5.69	NA	17	5.69	NA
1	5.7	NA	1	5.7	NA	1	5.7	NA	1	5.7	NA	2	5.7	0.524854	1	5.7	NA	1	5.7	NA	865	5.7	NA	3	5.7	0.492323	373	5.7	NA	1	5.7	NA	2	5.7	0.516967	141	5.7	NA	80	5.7	NA	18	5.7	NA
1	5.71	NA	2	5.71	0.46961	1	5.71	NA	1	5.71	NA	2	5.71	0.511515	1	5.71	NA	1	5.71	NA	866	5.71	NA	3	5.71	0.491278	373	5.71	NA	1	5.71	NA	2	5.71	0.516967	141	5.71	NA	81	5.71	NA	18	5.71	NA
1	5.72	NA	2	5.72	0.470576	2	5.72	0.474182	1	5.72	NA	3	5.72	0.330299	1	5.72	NA	1	5.72	NA	866	5.72	NA	3	5.72	0.489482	373	5.72	NA	1	5.72	NA	2	5.72	0.516967	141	5.72	NA	81	5.72	NA	19	5.72	NA
1	5.73	NA	2	5.73	0.462489	2	5.73	0.474182	1	5.73	NA	3	5.73	0.340573	1	5.73	NA	1	5.73	NA	866	5.73	NA	3	5.73	0.49101	373	5.73	NA	1	5.73	NA	2	5.73	0.516967	141	5.73	NA	82	5.73	NA	21	5.73	NA
1	5.74	NA	2	5.74	0.44112	3	5.74	0.315249	2	5.74	0.553604	3	5.74	0.351358	1	5.74	NA	1	5.74	NA	869	5.74	NA	3	5.74	0.49218	373	5.74	NA	1	5.74	NA	2	5.74	0.516967	141	5.74	NA	82	5.74	NA	21	5.74	NA
1	5.75	NA	2	5.75	0.44112	4	5.75	0.237443	2	5.75	0.545436	3	5.75	0.351358	1	5.75	NA	1	5.75	NA	869	5.75	NA	3	5.75	0.324403	373	5.75	NA	1	5.75	NA	2	5.75	0.516967	141	5.75	NA	82	5.75	NA	21	5.75	NA
1	5.76	NA	2	5.76	0.443967	4	5.76	0.237443	3	5.76	0.366274	3	5.76	0.333313	1	5.76	NA	1	5.76	NA	869	5.76	NA	3	5.76	0.325407	373	5.76	NA	1	5.76	NA	2	5.76	0.51705	142	5.76	NA	82	5.76	NA	21	5.76	NA
1	5.77	NA	2	5.77	0.483036	6	5.77	NA	3	5.77	0.316688	2	5.77	0.481997	1	5.77	NA	1	5.77	NA	869	5.77	NA	3	5.77	0.29974	373	5.77	NA	1	5.77	NA	2	5.77	0.51705	143	5.77	NA	82	5.77	NA	22	5.77	NA
1	5.78	NA	2	5.78	0.483036	7	5.78	NA	3	5.78	0.313923	2	5.78	0.481997	1	5.78	NA	1	5.78	NA	869	5.78	NA	3	5.78	0.34336	373	5.78	NA	1	5.78	NA	2	5.78	0.51705	144	5.78	NA	82	5.78	NA	23	5.78	NA
1	5.79	NA	2	5.79	0.469272	7	5.79	NA	3	5.79	0.302355	1	5.79	NA	1	5.79	NA	1	5.79	NA	871	5.79	NA	1	5.79	NA	373	5.79	NA	1	5.79	NA	2	5.79	0.51705	144	5.79	NA	82	5.79	NA	25	5.79	NA
1	5.8	NA	3	5.8	0.276711	1	5.8	NA	3	5.8	0.296525	1	5.8	NA	1	5.8	NA	1	5.8	NA	871	5.8	NA	1	5.8	NA	373	5.8	NA	1	5.8	NA	2	5.8	0.51705	144	5.8	NA	82	5.8	NA	26	5.8	NA
1	5.81	NA	3	5.81	0.276711	1	5.81	NA	5	5.81	NA	1	5.81	NA	1	5.81	NA	1	5.81	NA	871	5.81	NA	1	5.81	NA	373	5.81	NA	1	5.81	NA	2	5.81	0.51705	144	5.81	NA	82	5.81	NA	26	5.81	NA
1	5.82	NA	3	5.82	0.283672	1	5.82	NA	5	5.82	NA	1	5.82	NA	1	5.82	NA	1	5.82	NA	872	5.82	NA	1	5.82	NA	373	5.82	NA	1	5.82	NA	3	5.82	0.635656	145	5.82	NA	83	5.82	NA	27	5.82	NA
1	5.83	NA	4	5.83	0.241565	1	5.83	NA	6	5.83	NA	2	5.83	0.477381	1	5.83	NA	1	5.83	NA	872	5.83	NA	1	5.83	NA	373	5.83	NA	1	5.83	NA	3	5.83	0.603867	147	5.83	NA	83	5.83	NA	27	5.83	NA
1	5.84	NA	6	5.84	NA	1	5.84	NA	1	5.84	NA	1	5.84	NA	1	5.84	NA	1	5.84	NA	873	5.84	NA	1	5.84	NA	373	5.84	NA	1	5.84	NA	3	5.84	0.721095	147	5.84	NA	83	5.84	NA	27	5.84	NA
1	5.85	NA	7	5.85	NA	1	5.85	NA	1	5.85	NA	1	5.85	NA	1	5.85	NA	1	5.85	NA	877	5.85	NA	1	5.85	NA	373	5.85	NA	1	5.85	NA	3	5.85	0.721095	147	5.85	NA	83	5.85	NA	27	5.85	NA
1	5.86	NA	1	5.86	NA	1	5.86	NA	3	5.86	0.349366	1	5.86	NA	1	5.86	NA	1	5.86	NA	877	5.86	NA	1	5.86	NA	373	5.86	NA	1	5.86	NA	3	5.86	0.690132	147	5.86	NA	83	5.86	NA	31	5.86	NA
1	5.87	NA	1	5.87	NA	1	5.87	NA	4	5.87	0.255332	1	5.87	NA	1	5.87	NA	1	5.87	NA	878	5.87	NA	1	5.87	NA	373	5.87	NA	1	5.87	NA	3	5.87	0.690132	147	5.87	NA	83	5.87	NA	31	5.87	NA
1	5.88	NA	1	5.88	NA	1	5.88	NA	4	5.88	0.256181	1	5.88	NA	1	5.88	NA	1	5.88	NA	878	5.88	NA	2	5.88	0.48679	373	5.88	NA	1	5.88	NA	3	5.88	0.690132	147	5.88	NA	83	5.88	NA	32	5.88	NA
1	5.89	NA	2	5.89	0.511555	1	5.89	NA	4	5.89	0.244682	1	5.89	NA	1	5.89	NA	1	5.89	NA	878	5.89	NA	2	5.89	0.491053	373	5.89	NA	1	5.89	NA	2	5.89	0.517914	147	5.89	NA	83	5.89	NA	32	5.89	NA
1	5.9	NA	2	5.9	0.513469	1	5.9	NA	5	5.9	NA	1	5.9	NA	1	5.9	NA	1	5.9	NA	881	5.9	NA	2	5.9	0.48679	373	5.9	NA	1	5.9	NA	2	5.9	0.517914	147	5.9	NA	83	5.9	NA	32	5.9	NA
1	5.91	NA	2	5.91	0.486144	1	5.91	NA	6	5.91	NA	2	5.91	0.44937	1	5.91	NA	1	5.91	NA	885	5.91	NA	2	5.91	0.48679	373	5.91	NA	1	5.91	NA	2	5.91	0.517914	147	5.91	NA	83	5.91	NA	32	5.91	NA
1	5.92	NA	2	5.92	0.46937	1	5.92	NA	6	5.92	NA	2	5.92	0.471739	1	5.92	NA	1	5.92	NA	885	5.92	NA	3	5.92	0.386071	373	5.92	NA	1	5.92	NA	2	5.92	0.517914	147	5.92	NA	83	5.92	NA	32	5.92	NA
1	5.93	NA	2	5.93	0.477565	1	5.93	NA	6	5.93	NA	2	5.93	0.471739	1	5.93	NA	1	5.93	NA	885	5.93	NA	3	5.93	0.3408	373	5.93	NA	1	5.93	NA	3	5.93	0.706061	147	5.93	NA	84	5.93	NA	34	5.93	NA
1	5.94	NA	2	5.94	0.475017	1	5.94	NA	6	5.94	NA	3	5.94	0.32127	1	5.94	NA	1	5.94	NA	885	5.94	NA	3	5.94	0.472374	373	5.94	NA	1	5.94	NA	2	5.94	0.517914	147	5.94	NA	84	5.94	NA	34	5.94	NA
1	5.95	NA	2	5.95	0.475122	1	5.95	NA	6	5.95	NA	3	5.95	0.32127	1	5.95	NA	1	5.95	NA	885	5.95	NA	3	5.95	0.504497	373	5.95	NA	1	5.95	NA	3	5.95	0.706061	147	5.95	NA	85	5.95	NA	35	5.95	NA
1	5.96	NA	2	5.96	0.49785	1	5.96	NA	6	5.96	NA	3	5.96	0.32127	1	5.96	NA	1	5.96	NA	885	5.96	NA	3	5.96	0.504497	373	5.96	NA	1	5.96	NA	3	5.96	0.706061	147	5.96	NA	86	5.96	NA	35	5.96	NA
1	5.97	NA	2	5.97	0.396387	1	5.97	NA	6	5.97	NA	3	5.97	0.317789	1	5.97	NA	1	5.97	NA	885	5.97	NA	3	5.97	0.482613	373	5.97	NA	1	5.97	NA	3	5.97	0.706061	147	5.97	NA	86	5.97	NA	36	5.97	NA
1	5.98	NA	2	5.98	0.485016	2	5.98	0.432043	6	5.98	NA	3	5.98	0.31429	1	5.98	NA	1	5.98	NA	885	5.98	NA	3	5.98	0.463213	373	5.98	NA	1	5.98	NA	4	5.98	0.556271	147	5.98	NA	87	5.98	NA	36	5.98	NA
1	5.99	NA	2	5.99	0.506099	2	5.99	0.432043	7	5.99	NA	3	5.99	0.317789	1	5.99	NA	1	5.99	NA	885	5.99	NA	3	5.99	0.513318	373	5.99	NA	1	5.99	NA	4	5.99	0.556271	147	5.99	NA	87	5.99	NA	36	5.99	NA
1	6	NA	4	6	0.225152	2	6	0.432043	7	6	NA	1	6	NA	1	6	NA	1	6	NA	885	6	NA	3	6	0.475746	373	6	NA	1	6	NA	3	6	0.65206	147	6	NA	87	6	NA	38	6	NA
1	6.01	NA	5	6.01	NA	2	6.01	0.432043	7	6.01	NA	1	6.01	NA	1	6.01	NA	1	6.01	NA	885	6.01	NA	3	6.01	0.49182	373	6.01	NA	1	6.01	NA	4	6.01	0.449042	147	6.01	NA	87	6.01	NA	39	6.01	NA
1	6.02	NA	5	6.02	NA	2	6.02	0.432043	8	6.02	NA	1	6.02	NA	1	6.02	NA	1	6.02	NA	885	6.02	NA	3	6.02	0.387911	373	6.02	NA	1	6.02	NA	4	6.02	0.449042	147	6.02	NA	89	6.02	NA	40	6.02	NA
1	6.03	NA	5	6.03	NA	2	6.03	0.557118	9	6.03	NA	1	6.03	NA	1	6.03	NA	1	6.03	NA	885	6.03	NA	3	6.03	0.407295	373	6.03	NA	1	6.03	NA	5	6.03	NA	147	6.03	NA	89	6.03	NA	41	6.03	NA
1	6.04	NA	5	6.04	NA	2	6.04	0.557118	9	6.04	NA	1	6.04	NA	1	6.04	NA	1	6.04	NA	885	6.04	NA	1	6.04	NA	373	6.04	NA	1	6.04	NA	5	6.04	NA	147	6.04	NA	89	6.04	NA	42	6.04	NA
1	6.05	NA	5	6.05	NA	2	6.05	0.557118	10	6.05	NA	2	6.05	0.424779	1	6.05	NA	1	6.05	NA	885	6.05	NA	1	6.05	NA	373	6.05	NA	1	6.05	NA	4	6.05	0.566479	147	6.05	NA	89	6.05	NA	42	6.05	NA
1	6.06	NA	5	6.06	NA	2	6.06	0.557118	10	6.06	NA	2	6.06	0.424779	1	6.06	NA	1	6.06	NA	885	6.06	NA	1	6.06	NA	373	6.06	NA	1	6.06	NA	3	6.06	0.724123	147	6.06	NA	89	6.06	NA	42	6.06	NA
1	6.07	NA	1	6.07	NA	2	6.07	0.595856	10	6.07	NA	2	6.07	0.424779	1	6.07	NA	1	6.07	NA	885	6.07	NA	1	6.07	NA	373	6.07	NA	1	6.07	NA	4	6.07	0.489699	147	6.07	NA	89	6.07	NA	43	6.07	NA
1	6.08	NA	1	6.08	NA	3	6.08	0.400198	12	6.08	NA	2	6.08	0.424779	1	6.08	NA	1	6.08	NA	885	6.08	NA	1	6.08	NA	373	6.08	NA	1	6.08	NA	5	6.08	NA	147	6.08	NA	92	6.08	NA	45	6.08	NA
1	6.09	NA	1	6.09	NA	3	6.09	0.400198	13	6.09	NA	2	6.09	0.424779	1	6.09	NA	1	6.09	NA	885	6.09	NA	1	6.09	NA	373	6.09	NA	1	6.09	NA	7	6.09	NA	147	6.09	NA	92	6.09	NA	45	6.09	NA
1	6.1	NA	2	6.1	0.531818	3	6.1	0.401326	14	6.1	NA	3	6.1	0.307428	1	6.1	NA	1	6.1	NA	885	6.1	NA	2	6.1	0.562823	373	6.1	NA	1	6.1	NA	8	6.1	NA	148	6.1	NA	94	6.1	NA	45	6.1	NA
1	6.11	NA	3	6.11	0.316871	3	6.11	0.401326	14	6.11	NA	3	6.11	0.306202	1	6.11	NA	2	6.11	0.398056	885	6.11	NA	2	6.11	0.566557	373	6.11	NA	1	6.11	NA	8	6.11	NA	148	6.11	NA	97	6.11	NA	45	6.11	NA
1	6.12	NA	1	6.12	NA	3	6.12	0.402086	16	6.12	NA	3	6.12	0.306202	1	6.12	NA	1	6.12	NA	885	6.12	NA	1	6.12	NA	373	6.12	NA	1	6.12	NA	8	6.12	NA	150	6.12	NA	98	6.12	NA	46	6.12	NA
1	6.13	NA	1	6.13	NA	3	6.13	0.402086	17	6.13	NA	5	6.13	NA	1	6.13	NA	1	6.13	NA	885	6.13	NA	1	6.13	NA	373	6.13	NA	1	6.13	NA	8	6.13	NA	150	6.13	NA	98	6.13	NA	46	6.13	NA
1	6.14	NA	1	6.14	NA	3	6.14	0.402086	1	6.14	NA	1	6.14	NA	1	6.14	NA	1	6.14	NA	885	6.14	NA	1	6.14	NA	373	6.14	NA	1	6.14	NA	4	6.14	0.544686	150	6.14	NA	100	6.14	NA	47	6.14	NA
1	6.15	NA	1	6.15	NA	3	6.15	0.428775	1	6.15	NA	1	6.15	NA	1	6.15	NA	1	6.15	NA	885	6.15	NA	1	6.15	NA	373	6.15	NA	1	6.15	NA	5	6.15	NA	150	6.15	NA	102	6.15	NA	52	6.15	NA
1	6.16	NA	1	6.16	NA	3	6.16	0.413315	2	6.16	0.555718	1	6.16	NA	1	6.16	NA	1	6.16	NA	885	6.16	NA	1	6.16	NA	373	6.16	NA	1	6.16	NA	5	6.16	NA	150	6.16	NA	103	6.16	NA	53	6.16	NA
1	6.17	NA	1	6.17	NA	3	6.17	0.340944	2	6.17	0.558547	1	6.17	NA	1	6.17	NA	1	6.17	NA	885	6.17	NA	1	6.17	NA	373	6.17	NA	1	6.17	NA	4	6.17	0.436326	150	6.17	NA	105	6.17	NA	54	6.17	NA
1	6.18	NA	2	6.18	0.413374	3	6.18	0.338031	2	6.18	0.554541	1	6.18	NA	1	6.18	NA	1	6.18	NA	885	6.18	NA	1	6.18	NA	373	6.18	NA	1	6.18	NA	2	6.18	0.517914	150	6.18	NA	107	6.18	NA	55	6.18	NA
1	6.19	NA	2	6.19	0.420466	3	6.19	0.313368	2	6.19	0.557561	2	6.19	0.515081	1	6.19	NA	1	6.19	NA	885	6.19	NA	2	6.19	0.413983	373	6.19	NA	1	6.19	NA	2	6.19	0.517007	150	6.19	NA	107	6.19	NA	57	6.19	NA
1	6.2	NA	3	6.2	0.269138	3	6.2	0.324988	3	6.2	0.340415	2	6.2	0.613095	1	6.2	NA	1	6.2	NA	885	6.2	NA	2	6.2	0.413983	373	6.2	NA	1	6.2	NA	2	6.2	0.517007	150	6.2	NA	108	6.2	NA	59	6.2	NA
1	6.21	NA	3	6.21	0.269138	3	6.21	0.320257	3	6.21	0.3403	4	6.21	0.285429	1	6.21	NA	2	6.21	0.398056	885	6.21	NA	2	6.21	0.413983	373	6.21	NA	1	6.21	NA	2	6.21	0.517007	150	6.21	NA	109	6.21	NA	59	6.21	NA
1	6.22	NA	3	6.22	0.269138	3	6.22	0.327519	3	6.22	0.345481	4	6.22	0.29305	1	6.22	NA	3	6.22	0.431846	885	6.22	NA	2	6.22	0.413983	373	6.22	NA	1	6.22	NA	3	6.22	0.690741	150	6.22	NA	110	6.22	NA	61	6.22	NA
1	6.23	NA	3	6.23	0.269138	3	6.23	0.350062	4	6.23	0.248084	4	6.23	0.228045	1	6.23	NA	2	6.23	0.413444	885	6.23	NA	2	6.23	0.413983	373	6.23	NA	1	6.23	NA	5	6.23	NA	150	6.23	NA	110	6.23	NA	64	6.23	NA
1	6.24	NA	3	6.24	0.269955	3	6.24	0.354145	5	6.24	NA	4	6.24	0.278846	1	6.24	NA	2	6.24	0.648402	885	6.24	NA	2	6.24	0.413983	373	6.24	NA	1	6.24	NA	5	6.24	NA	150	6.24	NA	110	6.24	NA	65	6.24	NA
1	6.25	NA	1	6.25	NA	3	6.25	0.360259	5	6.25	NA	5	6.25	NA	1	6.25	NA	1	6.25	NA	885	6.25	NA	2	6.25	0.413983	373	6.25	NA	1	6.25	NA	5	6.25	NA	150	6.25	NA	110	6.25	NA	67	6.25	NA
1	6.26	NA	1	6.26	NA	3	6.26	0.354092	5	6.26	NA	6	6.26	NA	1	6.26	NA	2	6.26	0.398056	885	6.26	NA	2	6.26	0.413983	373	6.26	NA	1	6.26	NA	6	6.26	NA	150	6.26	NA	113	6.26	NA	68	6.26	NA
1	6.27	NA	1	6.27	NA	3	6.27	0.371499	6	6.27	NA	6	6.27	NA	1	6.27	NA	1	6.27	NA	885	6.27	NA	2	6.27	0.413983	373	6.27	NA	1	6.27	NA	6	6.27	NA	150	6.27	NA	114	6.27	NA	68	6.27	NA
1	6.28	NA	1	6.28	NA	3	6.28	0.365944	8	6.28	NA	7	6.28	NA	1	6.28	NA	1	6.28	NA	885	6.28	NA	2	6.28	0.413983	373	6.28	NA	1	6.28	NA	7	6.28	NA	150	6.28	NA	115	6.28	NA	69	6.28	NA
1	6.29	NA	1	6.29	NA	3	6.29	0.365713	8	6.29	NA	1	6.29	NA	1	6.29	NA	1	6.29	NA	885	6.29	NA	2	6.29	0.413983	373	6.29	NA	1	6.29	NA	4	6.29	0.521435	150	6.29	NA	115	6.29	NA	69	6.29	NA
1	6.3	NA	1	6.3	NA	3	6.3	0.371297	9	6.3	NA	1	6.3	NA	1	6.3	NA	1	6.3	NA	885	6.3	NA	2	6.3	0.413983	373	6.3	NA	1	6.3	NA	2	6.3	0.51713	150	6.3	NA	115	6.3	NA	73	6.3	NA
1	6.31	NA	1	6.31	NA	3	6.31	0.370316	9	6.31	NA	1	6.31	NA	1	6.31	NA	1	6.31	NA	885	6.31	NA	2	6.31	0.394292	373	6.31	NA	1	6.31	NA	2	6.31	0.51713	150	6.31	NA	115	6.31	NA	73	6.31	NA
1	6.32	NA	1	6.32	NA	3	6.32	0.386244	1	6.32	NA	1	6.32	NA	1	6.32	NA	1	6.32	NA	885	6.32	NA	2	6.32	0.433045	373	6.32	NA	1	6.32	NA	2	6.32	0.516971	150	6.32	NA	117	6.32	NA	73	6.32	NA
1	6.33	NA	2	6.33	0.48666	3	6.33	0.386244	1	6.33	NA	1	6.33	NA	1	6.33	NA	1	6.33	NA	885	6.33	NA	3	6.33	0.276704	373	6.33	NA	1	6.33	NA	2	6.33	0.516971	150	6.33	NA	118	6.33	NA	75	6.33	NA
1	6.34	NA	2	6.34	0.478455	4	6.34	0.273794	1	6.34	NA	1	6.34	NA	1	6.34	NA	1	6.34	NA	885	6.34	NA	3	6.34	0.276704	373	6.34	NA	1	6.34	NA	4	6.34	0.436816	150	6.34	NA	121	6.34	NA	77	6.34	NA
1	6.35	NA	2	6.35	0.402477	4	6.35	0.27372	1	6.35	NA	1	6.35	NA	1	6.35	NA	1	6.35	NA	885	6.35	NA	1	6.35	NA	373	6.35	NA	1	6.35	NA	4	6.35	0.512397	150	6.35	NA	123	6.35	NA	77	6.35	NA
1	6.36	NA	2	6.36	0.40186	4	6.36	0.271872	1	6.36	NA	1	6.36	NA	1	6.36	NA	1	6.36	NA	885	6.36	NA	1	6.36	NA	373	6.36	NA	1	6.36	NA	6	6.36	NA	150	6.36	NA	124	6.36	NA	77	6.36	NA
1	6.37	NA	3	6.37	0.26163	4	6.37	0.282144	1	6.37	NA	1	6.37	NA	1	6.37	NA	1	6.37	NA	885	6.37	NA	1	6.37	NA	373	6.37	NA	1	6.37	NA	6	6.37	NA	150	6.37	NA	126	6.37	NA	79	6.37	NA
1	6.38	NA	4	6.38	0.262191	5	6.38	NA	1	6.38	NA	1	6.38	NA	1	6.38	NA	1	6.38	NA	885	6.38	NA	1	6.38	NA	373	6.38	NA	1	6.38	NA	6	6.38	NA	150	6.38	NA	126	6.38	NA	80	6.38	NA
1	6.39	NA	4	6.39	0.203645	5	6.39	NA	1	6.39	NA	2	6.39	0.512871	1	6.39	NA	1	6.39	NA	885	6.39	NA	1	6.39	NA	373	6.39	NA	1	6.39	NA	5	6.39	NA	150	6.39	NA	129	6.39	NA	81	6.39	NA
1	6.4	NA	4	6.4	0.244327	5	6.4	NA	1	6.4	NA	2	6.4	0.681458	1	6.4	NA	1	6.4	NA	885	6.4	NA	2	6.4	0.483326	373	6.4	NA	1	6.4	NA	5	6.4	NA	150	6.4	NA	129	6.4	NA	81	6.4	NA
1	6.41	NA	4	6.41	0.246342	5	6.41	NA	1	6.41	NA	2	6.41	0.681458	1	6.41	NA	1	6.41	NA	885	6.41	NA	2	6.41	0.489903	373	6.41	NA	1	6.41	NA	5	6.41	NA	150	6.41	NA	130	6.41	NA	83	6.41	NA
1	6.42	NA	1	6.42	NA	5	6.42	NA	1	6.42	NA	1	6.42	NA	1	6.42	NA	1	6.42	NA	885	6.42	NA	2	6.42	0.492095	373	6.42	NA	1	6.42	NA	5	6.42	NA	150	6.42	NA	130	6.42	NA	84	6.42	NA
1	6.43	NA	1	6.43	NA	5	6.43	NA	1	6.43	NA	1	6.43	NA	1	6.43	NA	1	6.43	NA	885	6.43	NA	2	6.43	0.49646	373	6.43	NA	1	6.43	NA	6	6.43	NA	150	6.43	NA	131	6.43	NA	85	6.43	NA
1	6.44	NA	1	6.44	NA	5	6.44	NA	1	6.44	NA	1	6.44	NA	1	6.44	NA	1	6.44	NA	885	6.44	NA	1	6.44	NA	373	6.44	NA	1	6.44	NA	7	6.44	NA	150	6.44	NA	131	6.44	NA	86	6.44	NA
1	6.45	NA	1	6.45	NA	5	6.45	NA	1	6.45	NA	1	6.45	NA	1	6.45	NA	1	6.45	NA	885	6.45	NA	1	6.45	NA	373	6.45	NA	1	6.45	NA	2	6.45	0.51713	150	6.45	NA	133	6.45	NA	87	6.45	NA
1	6.46	NA	1	6.46	NA	5	6.46	NA	1	6.46	NA	1	6.46	NA	1	6.46	NA	1	6.46	NA	885	6.46	NA	1	6.46	NA	373	6.46	NA	1	6.46	NA	2	6.46	0.51713	150	6.46	NA	135	6.46	NA	89	6.46	NA
1	6.47	NA	1	6.47	NA	6	6.47	NA	1	6.47	NA	1	6.47	NA	1	6.47	NA	1	6.47	NA	885	6.47	NA	1	6.47	NA	373	6.47	NA	1	6.47	NA	3	6.47	0.601018	150	6.47	NA	136	6.47	NA	91	6.47	NA
1	6.48	NA	1	6.48	NA	6	6.48	NA	1	6.48	NA	1	6.48	NA	1	6.48	NA	1	6.48	NA	885	6.48	NA	1	6.48	NA	373	6.48	NA	1	6.48	NA	3	6.48	0.601018	150	6.48	NA	137	6.48	NA	91	6.48	NA
1	6.49	NA	2	6.49	0.47675	7	6.49	NA	1	6.49	NA	1	6.49	NA	1	6.49	NA	1	6.49	NA	885	6.49	NA	1	6.49	NA	373	6.49	NA	1	6.49	NA	4	6.49	0.484272	150	6.49	NA	137	6.49	NA	91	6.49	NA
1	6.5	NA	2	6.5	0.481116	8	6.5	NA	1	6.5	NA	1	6.5	NA	1	6.5	NA	1	6.5	NA	885	6.5	NA	1	6.5	NA	373	6.5	NA	1	6.5	NA	5	6.5	NA	150	6.5	NA	137	6.5	NA	91	6.5	NA
1	6.51	NA	1	6.51	NA	8	6.51	NA	1	6.51	NA	2	6.51	0.537343	1	6.51	NA	1	6.51	NA	885	6.51	NA	1	6.51	NA	373	6.51	NA	1	6.51	NA	7	6.51	NA	150	6.51	NA	139	6.51	NA	92	6.51	NA
1	6.52	NA	1	6.52	NA	8	6.52	NA	1	6.52	NA	2	6.52	0.537343	1	6.52	NA	1	6.52	NA	885	6.52	NA	1	6.52	NA	373	6.52	NA	1	6.52	NA	8	6.52	NA	150	6.52	NA	140	6.52	NA	92	6.52	NA
1	6.53	NA	1	6.53	NA	8	6.53	NA	1	6.53	NA	2	6.53	0.575558	1	6.53	NA	1	6.53	NA	885	6.53	NA	1	6.53	NA	373	6.53	NA	1	6.53	NA	6	6.53	NA	150	6.53	NA	140	6.53	NA	93	6.53	NA
1	6.54	NA	1	6.54	NA	8	6.54	NA	1	6.54	NA	2	6.54	0.602661	2	6.54	0.564515	1	6.54	NA	885	6.54	NA	1	6.54	NA	373	6.54	NA	1	6.54	NA	6	6.54	NA	150	6.54	NA	140	6.54	NA	94	6.54	NA
1	6.55	NA	1	6.55	NA	8	6.55	NA	1	6.55	NA	2	6.55	0.602661	1	6.55	NA	1	6.55	NA	885	6.55	NA	1	6.55	NA	373	6.55	NA	1	6.55	NA	2	6.55	0.516971	150	6.55	NA	140	6.55	NA	95	6.55	NA
1	6.56	NA	1	6.56	NA	8	6.56	NA	1	6.56	NA	2	6.56	0.636687	1	6.56	NA	1	6.56	NA	885	6.56	NA	1	6.56	NA	373	6.56	NA	1	6.56	NA	3	6.56	0.651027	150	6.56	NA	140	6.56	NA	98	6.56	NA
1	6.57	NA	1	6.57	NA	8	6.57	NA	1	6.57	NA	2	6.57	0.638727	1	6.57	NA	1	6.57	NA	885	6.57	NA	1	6.57	NA	373	6.57	NA	1	6.57	NA	3	6.57	0.651027	150	6.57	NA	141	6.57	NA	98	6.57	NA
1	6.58	NA	1	6.58	NA	9	6.58	NA	1	6.58	NA	2	6.58	0.627863	1	6.58	NA	1	6.58	NA	885	6.58	NA	1	6.58	NA	373	6.58	NA	1	6.58	NA	3	6.58	0.651027	150	6.58	NA	141	6.58	NA	99	6.58	NA
1	6.59	NA	1	6.59	NA	9	6.59	NA	1	6.59	NA	3	6.59	0.330122	1	6.59	NA	1	6.59	NA	885	6.59	NA	1	6.59	NA	373	6.59	NA	1	6.59	NA	3	6.59	0.642103	150	6.59	NA	142	6.59	NA	99	6.59	NA
1	6.6	NA	1	6.6	NA	10	6.6	NA	1	6.6	NA	3	6.6	0.330122	1	6.6	NA	1	6.6	NA	885	6.6	NA	1	6.6	NA	373	6.6	NA	1	6.6	NA	2	6.6	0.511465	150	6.6	NA	143	6.6	NA	99	6.6	NA
1	6.61	NA	1	6.61	NA	10	6.61	NA	1	6.61	NA	1	6.61	NA	1	6.61	NA	1	6.61	NA	885	6.61	NA	1	6.61	NA	373	6.61	NA	1	6.61	NA	2	6.61	0.511465	150	6.61	NA	144	6.61	NA	100	6.61	NA
1	6.62	NA	1	6.62	NA	11	6.62	NA	1	6.62	NA	1	6.62	NA	2	6.62	0.418381	1	6.62	NA	885	6.62	NA	1	6.62	NA	373	6.62	NA	1	6.62	NA	2	6.62	0.511465	150	6.62	NA	144	6.62	NA	102	6.62	NA
1	6.63	NA	1	6.63	NA	11	6.63	NA	1	6.63	NA	1	6.63	NA	1	6.63	NA	1	6.63	NA	885	6.63	NA	1	6.63	NA	373	6.63	NA	1	6.63	NA	2	6.63	0.508687	150	6.63	NA	144	6.63	NA	102	6.63	NA
1	6.64	NA	1	6.64	NA	11	6.64	NA	1	6.64	NA	1	6.64	NA	1	6.64	NA	1	6.64	NA	885	6.64	NA	1	6.64	NA	373	6.64	NA	1	6.64	NA	2	6.64	0.508774	150	6.64	NA	144	6.64	NA	102	6.64	NA
1	6.65	NA	2	6.65	0.462347	11	6.65	NA	1	6.65	NA	1	6.65	NA	2	6.65	0.418381	1	6.65	NA	885	6.65	NA	1	6.65	NA	373	6.65	NA	1	6.65	NA	2	6.65	0.511565	150	6.65	NA	144	6.65	NA	105	6.65	NA
1	6.66	NA	2	6.66	0.476912	11	6.66	NA	1	6.66	NA	1	6.66	NA	1	6.66	NA	1	6.66	NA	885	6.66	NA	1	6.66	NA	373	6.66	NA	1	6.66	NA	3	6.66	0.687595	150	6.66	NA	146	6.66	NA	106	6.66	NA
1	6.67	NA	2	6.67	0.467348	11	6.67	NA	2	6.67	0.569421	1	6.67	NA	2	6.67	0.418381	1	6.67	NA	885	6.67	NA	1	6.67	NA	373	6.67	NA	1	6.67	NA	2	6.67	0.511565	150	6.67	NA	146	6.67	NA	108	6.67	NA
1	6.68	NA	3	6.68	0.256652	11	6.68	NA	2	6.68	0.561524	1	6.68	NA	4	6.68	0.217201	1	6.68	NA	885	6.68	NA	1	6.68	NA	373	6.68	NA	1	6.68	NA	2	6.68	0.511565	150	6.68	NA	146	6.68	NA	109	6.68	NA
1	6.69	NA	3	6.69	0.260578	12	6.69	NA	3	6.69	0.332892	1	6.69	NA	1	6.69	NA	1	6.69	NA	885	6.69	NA	1	6.69	NA	373	6.69	NA	1	6.69	NA	2	6.69	0.511565	150	6.69	NA	147	6.69	NA	110	6.69	NA
1	6.7	NA	4	6.7	0.18858	12	6.7	NA	3	6.7	0.340838	1	6.7	NA	1	6.7	NA	1	6.7	NA	885	6.7	NA	1	6.7	NA	373	6.7	NA	1	6.7	NA	2	6.7	0.51713	150	6.7	NA	147	6.7	NA	110	6.7	NA
1	6.71	NA	4	6.71	0.191177	13	6.71	NA	3	6.71	0.338489	1	6.71	NA	1	6.71	NA	1	6.71	NA	885	6.71	NA	1	6.71	NA	373	6.71	NA	1	6.71	NA	2	6.71	0.51713	150	6.71	NA	151	6.71	NA	113	6.71	NA
1	6.72	NA	4	6.72	0.190774	13	6.72	NA	3	6.72	0.327612	2	6.72	0.656431	1	6.72	NA	1	6.72	NA	885	6.72	NA	1	6.72	NA	373	6.72	NA	1	6.72	NA	2	6.72	0.51713	150	6.72	NA	151	6.72	NA	113	6.72	NA
1	6.73	NA	4	6.73	0.193066	13	6.73	NA	3	6.73	0.342162	2	6.73	0.648538	1	6.73	NA	1	6.73	NA	885	6.73	NA	1	6.73	NA	373	6.73	NA	1	6.73	NA	2	6.73	0.51713	150	6.73	NA	153	6.73	NA	115	6.73	NA
1	6.74	NA	1	6.74	NA	13	6.74	NA	3	6.74	0.343749	2	6.74	0.648538	1	6.74	NA	1	6.74	NA	885	6.74	NA	1	6.74	NA	373	6.74	NA	1	6.74	NA	3	6.74	0.660914	150	6.74	NA	154	6.74	NA	115	6.74	NA
1	6.75	NA	1	6.75	NA	13	6.75	NA	3	6.75	0.352614	3	6.75	0.423364	1	6.75	NA	1	6.75	NA	885	6.75	NA	1	6.75	NA	373	6.75	NA	1	6.75	NA	3	6.75	0.660914	150	6.75	NA	155	6.75	NA	116	6.75	NA
1	6.76	NA	1	6.76	NA	1	6.76	NA	4	6.76	0.252466	3	6.76	0.411211	1	6.76	NA	1	6.76	NA	885	6.76	NA	1	6.76	NA	373	6.76	NA	1	6.76	NA	3	6.76	0.660914	150	6.76	NA	155	6.76	NA	117	6.76	NA
1	6.77	NA	1	6.77	NA	1	6.77	NA	4	6.77	0.256371	3	6.77	0.411211	1	6.77	NA	1	6.77	NA	885	6.77	NA	1	6.77	NA	373	6.77	NA	1	6.77	NA	3	6.77	0.637675	150	6.77	NA	156	6.77	NA	118	6.77	NA
1	6.78	NA	1	6.78	NA	2	6.78	0.482632	4	6.78	0.255385	4	6.78	0.29994	1	6.78	NA	1	6.78	NA	885	6.78	NA	2	6.78	0.40572	373	6.78	NA	1	6.78	NA	3	6.78	0.660914	150	6.78	NA	157	6.78	NA	120	6.78	NA
1	6.79	NA	1	6.79	NA	2	6.79	0.482632	4	6.79	0.245415	4	6.79	0.30783	1	6.79	NA	1	6.79	NA	885	6.79	NA	2	6.79	0.40572	373	6.79	NA	1	6.79	NA	3	6.79	0.503684	150	6.79	NA	158	6.79	NA	121	6.79	NA
1	6.8	NA	1	6.8	NA	2	6.8	0.483328	4	6.8	0.250448	4	6.8	0.314013	2	6.8	0.428996	1	6.8	NA	885	6.8	NA	2	6.8	0.40572	373	6.8	NA	1	6.8	NA	2	6.8	0.508774	150	6.8	NA	159	6.8	NA	121	6.8	NA
1	6.81	NA	1	6.81	NA	2	6.81	0.483328	4	6.81	0.25162	4	6.81	0.297169	2	6.81	0.428996	1	6.81	NA	885	6.81	NA	3	6.81	0.471541	373	6.81	NA	1	6.81	NA	2	6.81	0.463194	150	6.81	NA	159	6.81	NA	121	6.81	NA
1	6.82	NA	1	6.82	NA	2	6.82	0.483328	4	6.82	0.251002	4	6.82	0.286678	2	6.82	0.428996	1	6.82	NA	885	6.82	NA	3	6.82	0.482149	373	6.82	NA	1	6.82	NA	2	6.82	0.463194	150	6.82	NA	159	6.82	NA	124	6.82	NA
1	6.83	NA	1	6.83	NA	2	6.83	0.483328	4	6.83	0.270544	4	6.83	0.297465	1	6.83	NA	1	6.83	NA	885	6.83	NA	3	6.83	0.533084	373	6.83	NA	1	6.83	NA	2	6.83	0.463749	150	6.83	NA	159	6.83	NA	124	6.83	NA
1	6.84	NA	1	6.84	NA	2	6.84	0.483328	6	6.84	NA	4	6.84	0.297465	2	6.84	0.42909	1	6.84	NA	885	6.84	NA	3	6.84	0.536685	373	6.84	NA	1	6.84	NA	2	6.84	0.463749	150	6.84	NA	159	6.84	NA	125	6.84	NA
1	6.85	NA	1	6.85	NA	2	6.85	0.483328	6	6.85	NA	4	6.85	0.298148	1	6.85	NA	1	6.85	NA	885	6.85	NA	3	6.85	0.557794	373	6.85	NA	1	6.85	NA	2	6.85	0.463749	150	6.85	NA	161	6.85	NA	128	6.85	NA
1	6.86	NA	1	6.86	NA	2	6.86	0.483328	6	6.86	NA	5	6.86	NA	1	6.86	NA	2	6.86	0.653451	885	6.86	NA	1	6.86	NA	373	6.86	NA	1	6.86	NA	4	6.86	0.525637	150	6.86	NA	161	6.86	NA	129	6.86	NA
1	6.87	NA	1	6.87	NA	2	6.87	0.483328	6	6.87	NA	1	6.87	NA	2	6.87	0.410153	2	6.87	0.646416	885	6.87	NA	1	6.87	NA	373	6.87	NA	1	6.87	NA	3	6.87	0.542143	150	6.87	NA	163	6.87	NA	129	6.87	NA
1	6.88	NA	1	6.88	NA	2	6.88	0.483328	6	6.88	NA	1	6.88	NA	1	6.88	NA	1	6.88	NA	885	6.88	NA	1	6.88	NA	373	6.88	NA	1	6.88	NA	3	6.88	0.472734	150	6.88	NA	163	6.88	NA	130	6.88	NA
1	6.89	NA	1	6.89	NA	2	6.89	0.483328	6	6.89	NA	1	6.89	NA	1	6.89	NA	2	6.89	0.621538	885	6.89	NA	1	6.89	NA	373	6.89	NA	1	6.89	NA	3	6.89	0.472734	150	6.89	NA	163	6.89	NA	133	6.89	NA
1	6.9	NA	1	6.9	NA	2	6.9	0.483328	7	6.9	NA	1	6.9	NA	1	6.9	NA	3	6.9	0.413372	885	6.9	NA	1	6.9	NA	373	6.9	NA	1	6.9	NA	3	6.9	0.472734	150	6.9	NA	163	6.9	NA	134	6.9	NA
1	6.91	NA	4	6.91	0.200762	2	6.91	0.483328	7	6.91	NA	1	6.91	NA	1	6.91	NA	3	6.91	0.434808	885	6.91	NA	1	6.91	NA	373	6.91	NA	2	6.91	0.610991	3	6.91	0.485179	150	6.91	NA	163	6.91	NA	135	6.91	NA
1	6.92	NA	4	6.92	0.198506	2	6.92	0.483328	10	6.92	NA	1	6.92	NA	1	6.92	NA	1	6.92	NA	885	6.92	NA	1	6.92	NA	373	6.92	NA	2	6.92	0.610991	3	6.92	0.485179	150	6.92	NA	164	6.92	NA	136	6.92	NA
1	6.93	NA	4	6.93	0.198907	2	6.93	0.483328	10	6.93	NA	1	6.93	NA	1	6.93	NA	1	6.93	NA	885	6.93	NA	1	6.93	NA	373	6.93	NA	2	6.93	0.610991	4	6.93	0.515442	150	6.93	NA	164	6.93	NA	138	6.93	NA
1	6.94	NA	4	6.94	0.210401	2	6.94	0.483328	11	6.94	NA	1	6.94	NA	1	6.94	NA	2	6.94	0.611322	885	6.94	NA	1	6.94	NA	373	6.94	NA	2	6.94	0.610991	4	6.94	0.48606	150	6.94	NA	165	6.94	NA	140	6.94	NA
1	6.95	NA	4	6.95	0.218611	2	6.95	0.483328	13	6.95	NA	1	6.95	NA	1	6.95	NA	2	6.95	0.630752	885	6.95	NA	1	6.95	NA	373	6.95	NA	2	6.95	0.610991	4	6.95	0.48606	150	6.95	NA	165	6.95	NA	140	6.95	NA
2	6.96	0.431573	6	6.96	NA	2	6.96	0.483328	13	6.96	NA	1	6.96	NA	1	6.96	NA	3	6.96	0.419573	885	6.96	NA	1	6.96	NA	373	6.96	NA	2	6.96	0.610991	4	6.96	0.48606	150	6.96	NA	165	6.96	NA	141	6.96	NA
1	6.97	NA	6	6.97	NA	2	6.97	0.483328	13	6.97	NA	2	6.97	0.557557	2	6.97	0.471674	2	6.97	0.630752	885	6.97	NA	1	6.97	NA	373	6.97	NA	2	6.97	0.610991	4	6.97	0.48606	150	6.97	NA	166	6.97	NA	142	6.97	NA
1	6.98	NA	6	6.98	NA	2	6.98	0.483328	13	6.98	NA	2	6.98	0.557557	2	6.98	0.471393	1	6.98	NA	885	6.98	NA	1	6.98	NA	373	6.98	NA	2	6.98	0.610991	4	6.98	0.48606	150	6.98	NA	166	6.98	NA	143	6.98	NA
1	6.99	NA	6	6.99	NA	2	6.99	0.483328	13	6.99	NA	2	6.99	0.570768	2	6.99	0.4725	2	6.99	0.630752	885	6.99	NA	1	6.99	NA	373	6.99	NA	2	6.99	0.610991	4	6.99	0.48606	150	6.99	NA	166	6.99	NA	144	6.99	NA
1	7	NA	7	7	NA	3	7	0.307368	14	7	NA	3	7	0.361431	2	7	0.471674	2	7	0.621538	885	7	NA	1	7	NA	373	7	NA	2	7	0.610991	4	7	0.403181	150	7	NA	168	7	NA	145	7	NA
1	7.01	NA	7	7.01	NA	3	7.01	0.306149	14	7.01	NA	4	7.01	0.211762	2	7.01	0.477255	1	7.01	NA	885	7.01	NA	1	7.01	NA	373	7.01	NA	2	7.01	0.610991	5	7.01	NA	150	7.01	NA	169	7.01	NA	145	7.01	NA
2	7.02	0.47269	7	7.02	NA	3	7.02	0.308932	14	7.02	NA	4	7.02	0.211762	1	7.02	NA	1	7.02	NA	885	7.02	NA	1	7.02	NA	373	7.02	NA	2	7.02	0.610991	5	7.02	NA	150	7.02	NA	171	7.02	NA	145	7.02	NA
1	7.03	NA	7	7.03	NA	3	7.03	0.309398	14	7.03	NA	4	7.03	0.259387	1	7.03	NA	1	7.03	NA	885	7.03	NA	1	7.03	NA	373	7.03	NA	2	7.03	0.610991	5	7.03	NA	150	7.03	NA	172	7.03	NA	145	7.03	NA
1	7.04	NA	1	7.04	NA	3	7.04	0.360688	14	7.04	NA	4	7.04	0.278929	1	7.04	NA	1	7.04	NA	885	7.04	NA	1	7.04	NA	373	7.04	NA	3	7.04	0.387843	1	7.04	NA	150	7.04	NA	173	7.04	NA	145	7.04	NA
2	7.05	0.432668	2	7.05	0.417087	4	7.05	0.270037	15	7.05	NA	5	7.05	NA	1	7.05	NA	1	7.05	NA	885	7.05	NA	1	7.05	NA	373	7.05	NA	3	7.05	0.387843	1	7.05	NA	150	7.05	NA	174	7.05	NA	146	7.05	NA
1	7.06	NA	2	7.06	0.417087	4	7.06	0.270037	15	7.06	NA	5	7.06	NA	1	7.06	NA	1	7.06	NA	885	7.06	NA	1	7.06	NA	373	7.06	NA	3	7.06	0.387843	1	7.06	NA	150	7.06	NA	175	7.06	NA	146	7.06	NA
1	7.07	NA	2	7.07	0.416455	4	7.07	0.254782	16	7.07	NA	5	7.07	NA	1	7.07	NA	3	7.07	0.415071	885	7.07	NA	1	7.07	NA	373	7.07	NA	3	7.07	0.387843	1	7.07	NA	150	7.07	NA	176	7.07	NA	146	7.07	NA
1	7.08	NA	2	7.08	0.417087	4	7.08	0.257998	16	7.08	NA	5	7.08	NA	1	7.08	NA	1	7.08	NA	885	7.08	NA	1	7.08	NA	373	7.08	NA	3	7.08	0.387843	1	7.08	NA	150	7.08	NA	176	7.08	NA	146	7.08	NA
2	7.09	0.47269	2	7.09	0.417087	4	7.09	0.259146	18	7.09	NA	5	7.09	NA	1	7.09	NA	1	7.09	NA	885	7.09	NA	1	7.09	NA	373	7.09	NA	3	7.09	0.387843	1	7.09	NA	150	7.09	NA	178	7.09	NA	146	7.09	NA
1	7.1	NA	2	7.1	0.417087	4	7.1	0.277877	18	7.1	NA	5	7.1	NA	1	7.1	NA	1	7.1	NA	885	7.1	NA	1	7.1	NA	373	7.1	NA	3	7.1	0.387843	1	7.1	NA	150	7.1	NA	178	7.1	NA	148	7.1	NA
1	7.11	NA	2	7.11	0.417718	5	7.11	NA	18	7.11	NA	5	7.11	NA	1	7.11	NA	1	7.11	NA	885	7.11	NA	1	7.11	NA	373	7.11	NA	3	7.11	0.387843	1	7.11	NA	150	7.11	NA	178	7.11	NA	148	7.11	NA
1	7.12	NA	2	7.12	0.417718	5	7.12	NA	18	7.12	NA	5	7.12	NA	1	7.12	NA	1	7.12	NA	885	7.12	NA	3	7.12	0.405033	373	7.12	NA	3	7.12	0.387843	1	7.12	NA	150	7.12	NA	178	7.12	NA	151	7.12	NA
1	7.13	NA	2	7.13	0.417718	5	7.13	NA	19	7.13	NA	6	7.13	NA	1	7.13	NA	1	7.13	NA	885	7.13	NA	3	7.13	0.440565	373	7.13	NA	3	7.13	0.387843	1	7.13	NA	150	7.13	NA	179	7.13	NA	152	7.13	NA
2	7.14	0.403289	2	7.14	0.416455	6	7.14	NA	20	7.14	NA	6	7.14	NA	1	7.14	NA	1	7.14	NA	885	7.14	NA	3	7.14	0.381618	373	7.14	NA	3	7.14	0.387843	1	7.14	NA	150	7.14	NA	180	7.14	NA	152	7.14	NA
1	7.15	NA	3	7.15	0.277236	6	7.15	NA	20	7.15	NA	1	7.15	NA	1	7.15	NA	1	7.15	NA	885	7.15	NA	3	7.15	0.37272	373	7.15	NA	3	7.15	0.387086	1	7.15	NA	150	7.15	NA	181	7.15	NA	152	7.15	NA
1	7.16	NA	4	7.16	0.196681	7	7.16	NA	22	7.16	NA	1	7.16	NA	1	7.16	NA	1	7.16	NA	885	7.16	NA	3	7.16	0.289505	373	7.16	NA	3	7.16	0.387086	1	7.16	NA	150	7.16	NA	183	7.16	NA	153	7.16	NA
1	7.17	NA	5	7.17	NA	8	7.17	NA	23	7.17	NA	1	7.17	NA	1	7.17	NA	1	7.17	NA	885	7.17	NA	3	7.17	0.421424	373	7.17	NA	3	7.17	0.324662	1	7.17	NA	150	7.17	NA	183	7.17	NA	153	7.17	NA
1	7.18	NA	6	7.18	NA	1	7.18	NA	26	7.18	NA	1	7.18	NA	1	7.18	NA	1	7.18	NA	885	7.18	NA	3	7.18	0.418489	373	7.18	NA	3	7.18	0.387086	1	7.18	NA	150	7.18	NA	183	7.18	NA	156	7.18	NA
1	7.19	NA	6	7.19	NA	1	7.19	NA	26	7.19	NA	1	7.19	NA	1	7.19	NA	1	7.19	NA	885	7.19	NA	3	7.19	0.417779	373	7.19	NA	3	7.19	0.387086	1	7.19	NA	150	7.19	NA	184	7.19	NA	156	7.19	NA
1	7.2	NA	1	7.2	NA	1	7.2	NA	26	7.2	NA	1	7.2	NA	1	7.2	NA	2	7.2	0.623188	885	7.2	NA	3	7.2	0.407509	373	7.2	NA	1	7.2	NA	1	7.2	NA	150	7.2	NA	187	7.2	NA	156	7.2	NA
1	7.21	NA	1	7.21	NA	1	7.21	NA	27	7.21	NA	1	7.21	NA	1	7.21	NA	2	7.21	0.623188	885	7.21	NA	3	7.21	0.408427	373	7.21	NA	1	7.21	NA	1	7.21	NA	150	7.21	NA	187	7.21	NA	156	7.21	NA
1	7.22	NA	1	7.22	NA	1	7.22	NA	28	7.22	NA	2	7.22	0.446113	1	7.22	NA	2	7.22	0.623188	885	7.22	NA	3	7.22	0.430841	373	7.22	NA	1	7.22	NA	1	7.22	NA	150	7.22	NA	187	7.22	NA	156	7.22	NA
1	7.23	NA	1	7.23	NA	1	7.23	NA	29	7.23	NA	2	7.23	0.459148	1	7.23	NA	2	7.23	0.623188	885	7.23	NA	3	7.23	0.435679	373	7.23	NA	1	7.23	NA	1	7.23	NA	150	7.23	NA	187	7.23	NA	157	7.23	NA
1	7.24	NA	1	7.24	NA	1	7.24	NA	29	7.24	NA	2	7.24	0.465681	1	7.24	NA	2	7.24	0.625734	885	7.24	NA	3	7.24	0.437783	373	7.24	NA	1	7.24	NA	1	7.24	NA	150	7.24	NA	187	7.24	NA	158	7.24	NA
1	7.25	NA	1	7.25	NA	1	7.25	NA	30	7.25	NA	2	7.25	0.467256	1	7.25	NA	2	7.25	0.623188	885	7.25	NA	3	7.25	0.33447	373	7.25	NA	1	7.25	NA	1	7.25	NA	150	7.25	NA	187	7.25	NA	159	7.25	NA
1	7.26	NA	1	7.26	NA	1	7.26	NA	31	7.26	NA	2	7.26	0.493587	1	7.26	NA	1	7.26	NA	885	7.26	NA	4	7.26	0.24911	373	7.26	NA	1	7.26	NA	1	7.26	NA	150	7.26	NA	187	7.26	NA	159	7.26	NA
1	7.27	NA	1	7.27	NA	1	7.27	NA	31	7.27	NA	3	7.27	0.267607	1	7.27	NA	1	7.27	NA	885	7.27	NA	4	7.27	0.229411	373	7.27	NA	1	7.27	NA	1	7.27	NA	150	7.27	NA	188	7.27	NA	159	7.27	NA
1	7.28	NA	1	7.28	NA	1	7.28	NA	32	7.28	NA	3	7.28	0.296158	1	7.28	NA	1	7.28	NA	885	7.28	NA	5	7.28	NA	373	7.28	NA	1	7.28	NA	1	7.28	NA	150	7.28	NA	189	7.28	NA	159	7.28	NA
1	7.29	NA	1	7.29	NA	1	7.29	NA	34	7.29	NA	3	7.29	0.298321	1	7.29	NA	1	7.29	NA	885	7.29	NA	6	7.29	NA	373	7.29	NA	1	7.29	NA	1	7.29	NA	150	7.29	NA	189	7.29	NA	159	7.29	NA
1	7.3	NA	1	7.3	NA	1	7.3	NA	35	7.3	NA	3	7.3	0.304892	1	7.3	NA	1	7.3	NA	885	7.3	NA	6	7.3	NA	373	7.3	NA	1	7.3	NA	1	7.3	NA	150	7.3	NA	191	7.3	NA	160	7.3	NA
1	7.31	NA	1	7.31	NA	1	7.31	NA	35	7.31	NA	3	7.31	0.320969	2	7.31	0.457791	1	7.31	NA	885	7.31	NA	7	7.31	NA	373	7.31	NA	1	7.31	NA	1	7.31	NA	150	7.31	NA	191	7.31	NA	160	7.31	NA
2	7.32	0.516275	1	7.32	NA	1	7.32	NA	35	7.32	NA	3	7.32	0.311111	1	7.32	NA	1	7.32	NA	885	7.32	NA	1	7.32	NA	373	7.32	NA	1	7.32	NA	1	7.32	NA	150	7.32	NA	192	7.32	NA	160	7.32	NA
1	7.33	NA	2	7.33	0.487128	1	7.33	NA	35	7.33	NA	3	7.33	0.298539	1	7.33	NA	1	7.33	NA	885	7.33	NA	2	7.33	0.512282	373	7.33	NA	1	7.33	NA	1	7.33	NA	150	7.33	NA	192	7.33	NA	162	7.33	NA
2	7.34	0.592029	2	7.34	0.478887	1	7.34	NA	35	7.34	NA	3	7.34	0.298539	2	7.34	0.461973	1	7.34	NA	885	7.34	NA	2	7.34	0.513061	373	7.34	NA	1	7.34	NA	1	7.34	NA	150	7.34	NA	192	7.34	NA	162	7.34	NA
1	7.35	NA	3	7.35	0.282397	1	7.35	NA	36	7.35	NA	3	7.35	0.268168	2	7.35	0.461973	1	7.35	NA	885	7.35	NA	2	7.35	0.513061	373	7.35	NA	2	7.35	0.791899	1	7.35	NA	150	7.35	NA	192	7.35	NA	162	7.35	NA
1	7.36	NA	4	7.36	0.21807	1	7.36	NA	37	7.36	NA	3	7.36	0.29625	2	7.36	0.468959	1	7.36	NA	885	7.36	NA	3	7.36	0.424142	373	7.36	NA	2	7.36	0.791899	2	7.36	0.462404	150	7.36	NA	194	7.36	NA	162	7.36	NA
1	7.37	NA	4	7.37	0.234286	1	7.37	NA	39	7.37	NA	3	7.37	0.321672	2	7.37	0.468787	1	7.37	NA	885	7.37	NA	3	7.37	0.447107	373	7.37	NA	2	7.37	0.791899	1	7.37	NA	150	7.37	NA	194	7.37	NA	162	7.37	NA
1	7.38	NA	4	7.38	0.241609	1	7.38	NA	40	7.38	NA	3	7.38	0.29328	2	7.38	0.463882	1	7.38	NA	885	7.38	NA	4	7.38	0.300035	373	7.38	NA	2	7.38	0.791899	1	7.38	NA	150	7.38	NA	194	7.38	NA	162	7.38	NA
1	7.39	NA	4	7.39	0.237527	1	7.39	NA	41	7.39	NA	3	7.39	0.29328	4	7.39	0.244633	1	7.39	NA	885	7.39	NA	4	7.39	0.267139	373	7.39	NA	2	7.39	0.791899	1	7.39	NA	150	7.39	NA	194	7.39	NA	162	7.39	NA
1	7.4	NA	4	7.4	0.233878	1	7.4	NA	42	7.4	NA	3	7.4	0.304312	1	7.4	NA	1	7.4	NA	885	7.4	NA	4	7.4	0.266631	373	7.4	NA	2	7.4	0.791899	1	7.4	NA	150	7.4	NA	196	7.4	NA	162	7.4	NA
1	7.41	NA	1	7.41	NA	1	7.41	NA	44	7.41	NA	3	7.41	0.304312	2	7.41	0.469174	1	7.41	NA	885	7.41	NA	4	7.41	0.277542	373	7.41	NA	2	7.41	0.791899	1	7.41	NA	150	7.41	NA	196	7.41	NA	163	7.41	NA
1	7.42	NA	1	7.42	NA	1	7.42	NA	45	7.42	NA	3	7.42	0.300848	2	7.42	0.476082	2	7.42	0.635058	885	7.42	NA	4	7.42	0.306952	373	7.42	NA	2	7.42	0.791899	1	7.42	NA	150	7.42	NA	196	7.42	NA	163	7.42	NA
1	7.43	NA	1	7.43	NA	1	7.43	NA	47	7.43	NA	3	7.43	0.300848	1	7.43	NA	1	7.43	NA	885	7.43	NA	4	7.43	0.290939	373	7.43	NA	2	7.43	0.791899	1	7.43	NA	150	7.43	NA	198	7.43	NA	163	7.43	NA
1	7.44	NA	1	7.44	NA	1	7.44	NA	48	7.44	NA	4	7.44	0.244557	1	7.44	NA	1	7.44	NA	885	7.44	NA	4	7.44	0.291576	373	7.44	NA	2	7.44	0.791899	1	7.44	NA	150	7.44	NA	199	7.44	NA	164	7.44	NA
1	7.45	NA	1	7.45	NA	1	7.45	NA	51	7.45	NA	4	7.45	0.221914	1	7.45	NA	1	7.45	NA	885	7.45	NA	4	7.45	0.296108	373	7.45	NA	2	7.45	0.814137	1	7.45	NA	150	7.45	NA	199	7.45	NA	164	7.45	NA
1	7.46	NA	1	7.46	NA	1	7.46	NA	52	7.46	NA	4	7.46	0.222625	1	7.46	NA	1	7.46	NA	885	7.46	NA	4	7.46	0.304135	373	7.46	NA	3	7.46	0.460832	2	7.46	0.353492	150	7.46	NA	200	7.46	NA	165	7.46	NA
1	7.47	NA	1	7.47	NA	2	7.47	0.436538	52	7.47	NA	5	7.47	NA	1	7.47	NA	1	7.47	NA	885	7.47	NA	4	7.47	0.307646	373	7.47	NA	3	7.47	0.460832	2	7.47	0.353492	150	7.47	NA	200	7.47	NA	165	7.47	NA
1	7.48	NA	2	7.48	0.400621	2	7.48	0.436538	53	7.48	NA	5	7.48	NA	1	7.48	NA	1	7.48	NA	885	7.48	NA	4	7.48	0.31286	373	7.48	NA	3	7.48	0.460832	2	7.48	0.353492	150	7.48	NA	200	7.48	NA	165	7.48	NA
1	7.49	NA	2	7.49	0.400621	2	7.49	0.436538	53	7.49	NA	5	7.49	NA	1	7.49	NA	1	7.49	NA	885	7.49	NA	4	7.49	0.352505	373	7.49	NA	3	7.49	0.460832	1	7.49	NA	150	7.49	NA	201	7.49	NA	165	7.49	NA
1	7.5	NA	2	7.5	0.436592	2	7.5	0.436538	61	7.5	NA	5	7.5	NA	1	7.5	NA	1	7.5	NA	885	7.5	NA	4	7.5	0.350778	373	7.5	NA	3	7.5	0.460832	1	7.5	NA	150	7.5	NA	201	7.5	NA	166	7.5	NA
1	7.51	NA	2	7.51	0.437409	2	7.51	0.436538	64	7.51	NA	5	7.51	NA	1	7.51	NA	1	7.51	NA	885	7.51	NA	4	7.51	0.35194	373	7.51	NA	3	7.51	0.460832	1	7.51	NA	150	7.51	NA	201	7.51	NA	167	7.51	NA
1	7.52	NA	2	7.52	0.43251	3	7.52	0.288036	65	7.52	NA	5	7.52	NA	1	7.52	NA	1	7.52	NA	885	7.52	NA	4	7.52	0.339777	373	7.52	NA	3	7.52	0.460832	1	7.52	NA	150	7.52	NA	202	7.52	NA	167	7.52	NA
1	7.53	NA	3	7.53	0.29426	3	7.53	0.288036	67	7.53	NA	5	7.53	NA	1	7.53	NA	1	7.53	NA	885	7.53	NA	4	7.53	0.337425	373	7.53	NA	3	7.53	0.459387	1	7.53	NA	150	7.53	NA	203	7.53	NA	167	7.53	NA
1	7.54	NA	3	7.54	0.304235	3	7.54	0.288036	70	7.54	NA	1	7.54	NA	2	7.54	0.397487	1	7.54	NA	885	7.54	NA	4	7.54	0.335875	373	7.54	NA	3	7.54	0.459387	1	7.54	NA	150	7.54	NA	204	7.54	NA	167	7.54	NA
1	7.55	NA	3	7.55	0.304168	4	7.55	0.238342	71	7.55	NA	1	7.55	NA	1	7.55	NA	1	7.55	NA	885	7.55	NA	4	7.55	0.33032	373	7.55	NA	3	7.55	0.459387	1	7.55	NA	150	7.55	NA	205	7.55	NA	167	7.55	NA
1	7.56	NA	3	7.56	0.268247	5	7.56	NA	71	7.56	NA	1	7.56	NA	1	7.56	NA	1	7.56	NA	885	7.56	NA	4	7.56	0.316058	373	7.56	NA	1	7.56	NA	1	7.56	NA	150	7.56	NA	206	7.56	NA	167	7.56	NA
1	7.57	NA	3	7.57	0.268751	5	7.57	NA	71	7.57	NA	1	7.57	NA	1	7.57	NA	1	7.57	NA	885	7.57	NA	4	7.57	0.341392	373	7.57	NA	1	7.57	NA	1	7.57	NA	150	7.57	NA	207	7.57	NA	167	7.57	NA
1	7.58	NA	3	7.58	0.268751	5	7.58	NA	73	7.58	NA	1	7.58	NA	1	7.58	NA	1	7.58	NA	885	7.58	NA	4	7.58	0.337892	373	7.58	NA	1	7.58	NA	1	7.58	NA	150	7.58	NA	208	7.58	NA	167	7.58	NA
1	7.59	NA	3	7.59	0.268751	6	7.59	NA	74	7.59	NA	1	7.59	NA	1	7.59	NA	1	7.59	NA	885	7.59	NA	4	7.59	0.337892	373	7.59	NA	1	7.59	NA	1	7.59	NA	150	7.59	NA	208	7.59	NA	167	7.59	NA
1	7.6	NA	3	7.6	0.270696	6	7.6	NA	75	7.6	NA	1	7.6	NA	2	7.6	0.395723	1	7.6	NA	885	7.6	NA	4	7.6	0.30158	373	7.6	NA	1	7.6	NA	1	7.6	NA	150	7.6	NA	208	7.6	NA	167	7.6	NA
1	7.61	NA	3	7.61	0.257335	6	7.61	NA	77	7.61	NA	1	7.61	NA	1	7.61	NA	1	7.61	NA	885	7.61	NA	4	7.61	0.30349	373	7.61	NA	1	7.61	NA	1	7.61	NA	150	7.61	NA	208	7.61	NA	167	7.61	NA
3	7.62	0.282134	3	7.62	0.257335	6	7.62	NA	79	7.62	NA	1	7.62	NA	1	7.62	NA	1	7.62	NA	885	7.62	NA	4	7.62	0.278224	373	7.62	NA	1	7.62	NA	1	7.62	NA	150	7.62	NA	210	7.62	NA	167	7.62	NA
6	7.63	NA	3	7.63	0.2569	6	7.63	NA	79	7.63	NA	1	7.63	NA	1	7.63	NA	1	7.63	NA	885	7.63	NA	4	7.63	0.230604	373	7.63	NA	1	7.63	NA	1	7.63	NA	150	7.63	NA	210	7.63	NA	167	7.63	NA
2	7.64	0.37792	4	7.64	0.193001	6	7.64	NA	80	7.64	NA	1	7.64	NA	2	7.64	0.394845	1	7.64	NA	885	7.64	NA	4	7.64	0.23279	373	7.64	NA	1	7.64	NA	1	7.64	NA	150	7.64	NA	210	7.64	NA	167	7.64	NA
2	7.65	0.41985	4	7.65	0.211065	6	7.65	NA	80	7.65	NA	1	7.65	NA	2	7.65	0.394845	2	7.65	0.643007	885	7.65	NA	4	7.65	0.239472	373	7.65	NA	2	7.65	0.944095	1	7.65	NA	150	7.65	NA	210	7.65	NA	167	7.65	NA
2	7.66	0.378522	5	7.66	NA	6	7.66	NA	80	7.66	NA	1	7.66	NA	2	7.66	0.394845	2	7.66	0.643007	885	7.66	NA	4	7.66	0.241049	373	7.66	NA	2	7.66	0.944095	1	7.66	NA	150	7.66	NA	210	7.66	NA	168	7.66	NA
1	7.67	NA	6	7.67	NA	6	7.67	NA	81	7.67	NA	1	7.67	NA	2	7.67	0.394845	1	7.67	NA	885	7.67	NA	4	7.67	0.201503	373	7.67	NA	2	7.67	0.944095	1	7.67	NA	150	7.67	NA	210	7.67	NA	168	7.67	NA
2	7.68	0.37792	6	7.68	NA	6	7.68	NA	83	7.68	NA	1	7.68	NA	2	7.68	0.394845	1	7.68	NA	885	7.68	NA	4	7.68	0.20461	373	7.68	NA	3	7.68	0.617995	1	7.68	NA	150	7.68	NA	210	7.68	NA	169	7.68	NA
2	7.69	0.378522	6	7.69	NA	6	7.69	NA	85	7.69	NA	1	7.69	NA	1	7.69	NA	1	7.69	NA	885	7.69	NA	4	7.69	0.205833	373	7.69	NA	3	7.69	0.617995	1	7.69	NA	150	7.69	NA	210	7.69	NA	169	7.69	NA
3	7.7	0.251981	6	7.7	NA	6	7.7	NA	85	7.7	NA	1	7.7	NA	1	7.7	NA	1	7.7	NA	885	7.7	NA	4	7.7	0.25905	373	7.7	NA	3	7.7	0.617995	1	7.7	NA	150	7.7	NA	210	7.7	NA	169	7.7	NA
7	7.71	NA	1	7.71	NA	6	7.71	NA	91	7.71	NA	1	7.71	NA	1	7.71	NA	1	7.71	NA	885	7.71	NA	4	7.71	0.227923	373	7.71	NA	3	7.71	0.617995	1	7.71	NA	150	7.71	NA	210	7.71	NA	169	7.71	NA
4	7.72	0.195472	1	7.72	NA	7	7.72	NA	92	7.72	NA	1	7.72	NA	1	7.72	NA	1	7.72	NA	885	7.72	NA	4	7.72	0.229095	373	7.72	NA	4	7.72	0.430795	1	7.72	NA	150	7.72	NA	210	7.72	NA	169	7.72	NA
1	7.73	NA	1	7.73	NA	7	7.73	NA	92	7.73	NA	1	7.73	NA	2	7.73	0.394845	1	7.73	NA	885	7.73	NA	4	7.73	0.223197	373	7.73	NA	4	7.73	0.430795	1	7.73	NA	150	7.73	NA	210	7.73	NA	170	7.73	NA
1	7.74	NA	1	7.74	NA	8	7.74	NA	95	7.74	NA	1	7.74	NA	1	7.74	NA	1	7.74	NA	885	7.74	NA	5	7.74	NA	373	7.74	NA	4	7.74	0.430795	1	7.74	NA	150	7.74	NA	210	7.74	NA	170	7.74	NA
1	7.75	NA	1	7.75	NA	8	7.75	NA	96	7.75	NA	1	7.75	NA	1	7.75	NA	1	7.75	NA	885	7.75	NA	5	7.75	NA	373	7.75	NA	4	7.75	0.430795	1	7.75	NA	150	7.75	NA	210	7.75	NA	170	7.75	NA
1	7.76	NA	1	7.76	NA	8	7.76	NA	97	7.76	NA	1	7.76	NA	1	7.76	NA	1	7.76	NA	885	7.76	NA	5	7.76	NA	373	7.76	NA	4	7.76	0.430795	1	7.76	NA	150	7.76	NA	210	7.76	NA	170	7.76	NA
1	7.77	NA	1	7.77	NA	9	7.77	NA	100	7.77	NA	1	7.77	NA	1	7.77	NA	1	7.77	NA	885	7.77	NA	5	7.77	NA	373	7.77	NA	5	7.77	NA	1	7.77	NA	150	7.77	NA	210	7.77	NA	170	7.77	NA
1	7.78	NA	1	7.78	NA	10	7.78	NA	103	7.78	NA	1	7.78	NA	1	7.78	NA	1	7.78	NA	885	7.78	NA	5	7.78	NA	373	7.78	NA	5	7.78	NA	1	7.78	NA	150	7.78	NA	210	7.78	NA	170	7.78	NA
1	7.79	NA	1	7.79	NA	10	7.79	NA	104	7.79	NA	1	7.79	NA	1	7.79	NA	1	7.79	NA	885	7.79	NA	5	7.79	NA	373	7.79	NA	5	7.79	NA	1	7.79	NA	150	7.79	NA	210	7.79	NA	170	7.79	NA
1	7.8	NA	2	7.8	0.42201	11	7.8	NA	105	7.8	NA	1	7.8	NA	1	7.8	NA	1	7.8	NA	885	7.8	NA	6	7.8	NA	373	7.8	NA	5	7.8	NA	1	7.8	NA	150	7.8	NA	210	7.8	NA	170	7.8	NA
1	7.81	NA	2	7.81	0.408107	11	7.81	NA	108	7.81	NA	1	7.81	NA	2	7.81	0.394845	1	7.81	NA	885	7.81	NA	6	7.81	NA	373	7.81	NA	7	7.81	NA	1	7.81	NA	150	7.81	NA	210	7.81	NA	170	7.81	NA
1	7.82	NA	2	7.82	0.413238	11	7.82	NA	111	7.82	NA	1	7.82	NA	1	7.82	NA	1	7.82	NA	885	7.82	NA	6	7.82	NA	373	7.82	NA	7	7.82	NA	1	7.82	NA	150	7.82	NA	210	7.82	NA	170	7.82	NA
1	7.83	NA	3	7.83	0.297394	11	7.83	NA	112	7.83	NA	1	7.83	NA	1	7.83	NA	1	7.83	NA	885	7.83	NA	6	7.83	NA	373	7.83	NA	7	7.83	NA	1	7.83	NA	150	7.83	NA	210	7.83	NA	170	7.83	NA
1	7.84	NA	3	7.84	0.309871	11	7.84	NA	115	7.84	NA	1	7.84	NA	2	7.84	0.394967	1	7.84	NA	885	7.84	NA	6	7.84	NA	373	7.84	NA	7	7.84	NA	1	7.84	NA	150	7.84	NA	210	7.84	NA	171	7.84	NA
1	7.85	NA	3	7.85	0.320861	11	7.85	NA	115	7.85	NA	1	7.85	NA	2	7.85	0.394967	2	7.85	0.624915	885	7.85	NA	7	7.85	NA	373	7.85	NA	7	7.85	NA	1	7.85	NA	150	7.85	NA	210	7.85	NA	171	7.85	NA
1	7.86	NA	3	7.86	0.350576	11	7.86	NA	119	7.86	NA	1	7.86	NA	1	7.86	NA	2	7.86	0.627451	885	7.86	NA	7	7.86	NA	373	7.86	NA	7	7.86	NA	1	7.86	NA	150	7.86	NA	210	7.86	NA	171	7.86	NA
1	7.87	NA	3	7.87	0.346046	11	7.87	NA	121	7.87	NA	1	7.87	NA	1	7.87	NA	2	7.87	0.492582	885	7.87	NA	8	7.87	NA	373	7.87	NA	7	7.87	NA	1	7.87	NA	150	7.87	NA	210	7.87	NA	171	7.87	NA
1	7.88	NA	3	7.88	0.336456	11	7.88	NA	122	7.88	NA	1	7.88	NA	1	7.88	NA	1	7.88	NA	885	7.88	NA	8	7.88	NA	373	7.88	NA	7	7.88	NA	1	7.88	NA	150	7.88	NA	210	7.88	NA	171	7.88	NA
2	7.89	0.37792	3	7.89	0.336456	11	7.89	NA	125	7.89	NA	1	7.89	NA	2	7.89	0.409295	1	7.89	NA	885	7.89	NA	1	7.89	NA	373	7.89	NA	7	7.89	NA	2	7.89	0.50887	150	7.89	NA	210	7.89	NA	171	7.89	NA
5	7.9	NA	3	7.9	0.32692	11	7.9	NA	126	7.9	NA	1	7.9	NA	4	7.9	0.25184	1	7.9	NA	885	7.9	NA	1	7.9	NA	373	7.9	NA	7	7.9	NA	2	7.9	0.50887	150	7.9	NA	210	7.9	NA	171	7.9	NA
6	7.91	NA	4	7.91	0.243828	11	7.91	NA	130	7.91	NA	1	7.91	NA	2	7.91	0.456652	2	7.91	0.632523	885	7.91	NA	1	7.91	NA	373	7.91	NA	7	7.91	NA	1	7.91	NA	150	7.91	NA	210	7.91	NA	171	7.91	NA
1	7.92	NA	4	7.92	0.241809	11	7.92	NA	134	7.92	NA	1	7.92	NA	1	7.92	NA	2	7.92	0.632523	885	7.92	NA	1	7.92	NA	373	7.92	NA	7	7.92	NA	1	7.92	NA	150	7.92	NA	210	7.92	NA	171	7.92	NA
2	7.93	0.432121	4	7.93	0.239192	11	7.93	NA	137	7.93	NA	1	7.93	NA	1	7.93	NA	2	7.93	0.632523	885	7.93	NA	1	7.93	NA	373	7.93	NA	7	7.93	NA	1	7.93	NA	150	7.93	NA	210	7.93	NA	171	7.93	NA
1	7.94	NA	1	7.94	NA	12	7.94	NA	138	7.94	NA	1	7.94	NA	1	7.94	NA	2	7.94	0.632523	885	7.94	NA	1	7.94	NA	373	7.94	NA	7	7.94	NA	1	7.94	NA	150	7.94	NA	210	7.94	NA	171	7.94	NA
2	7.95	0.490285	1	7.95	NA	13	7.95	NA	140	7.95	NA	1	7.95	NA	1	7.95	NA	2	7.95	0.635058	885	7.95	NA	1	7.95	NA	373	7.95	NA	7	7.95	NA	1	7.95	NA	150	7.95	NA	210	7.95	NA	171	7.95	NA
1	7.96	NA	1	7.96	NA	13	7.96	NA	143	7.96	NA	1	7.96	NA	3	7.96	0.259206	2	7.96	0.635058	885	7.96	NA	1	7.96	NA	373	7.96	NA	7	7.96	NA	1	7.96	NA	150	7.96	NA	210	7.96	NA	171	7.96	NA
1	7.97	NA	1	7.97	NA	13	7.97	NA	145	7.97	NA	2	7.97	0.461028	4	7.97	0.194405	1	7.97	NA	885	7.97	NA	1	7.97	NA	373	7.97	NA	7	7.97	NA	1	7.97	NA	150	7.97	NA	210	7.97	NA	171	7.97	NA
1	7.98	NA	1	7.98	NA	13	7.98	NA	147	7.98	NA	2	7.98	0.461028	1	7.98	NA	1	7.98	NA	885	7.98	NA	1	7.98	NA	373	7.98	NA	7	7.98	NA	1	7.98	NA	150	7.98	NA	210	7.98	NA	171	7.98	NA
1	7.99	NA	1	7.99	NA	13	7.99	NA	151	7.99	NA	2	7.99	0.439552	1	7.99	NA	1	7.99	NA	885	7.99	NA	1	7.99	NA	373	7.99	NA	7	7.99	NA	1	7.99	NA	150	7.99	NA	210	7.99	NA	171	7.99	NA
3	8	0.406845	1	8	NA	13	8	NA	151	8	NA	2	8	0.450762	1	8	NA	2	8	0.630822	885	8	NA	1	8	NA	373	8	NA	7	8	NA	1	8	NA	150	8	NA	210	8	NA	171	8	NA
2	8.01	0.377233	2	8.01	0.411366	14	8.01	NA	153	8.01	NA	2	8.01	0.450762	1	8.01	NA	2	8.01	0.630822	885	8.01	NA	1	8.01	NA	373	8.01	NA	7	8.01	NA	1	8.01	NA	150	8.01	NA	210	8.01	NA	171	8.01	NA
1	8.02	NA	2	8.02	0.411366	14	8.02	NA	156	8.02	NA	2	8.02	0.450762	1	8.02	NA	2	8.02	0.630822	885	8.02	NA	1	8.02	NA	373	8.02	NA	7	8.02	NA	1	8.02	NA	150	8.02	NA	210	8.02	NA	171	8.02	NA
1	8.03	NA	2	8.03	0.411366	14	8.03	NA	157	8.03	NA	2	8.03	0.430709	1	8.03	NA	2	8.03	0.630822	885	8.03	NA	1	8.03	NA	373	8.03	NA	7	8.03	NA	1	8.03	NA	150	8.03	NA	210	8.03	NA	171	8.03	NA
3	8.04	0.358247	2	8.04	0.46736	14	8.04	NA	159	8.04	NA	2	8.04	0.430709	1	8.04	NA	2	8.04	0.621416	885	8.04	NA	1	8.04	NA	373	8.04	NA	7	8.04	NA	1	8.04	NA	150	8.04	NA	210	8.04	NA	171	8.04	NA
1	8.05	NA	2	8.05	0.464361	14	8.05	NA	160	8.05	NA	2	8.05	0.44079	1	8.05	NA	2	8.05	0.621416	885	8.05	NA	1	8.05	NA	373	8.05	NA	7	8.05	NA	2	8.05	0.506077	150	8.05	NA	210	8.05	NA	171	8.05	NA
4	8.06	0.191621	2	8.06	0.455751	14	8.06	NA	162	8.06	NA	1	8.06	NA	1	8.06	NA	2	8.06	0.630822	885	8.06	NA	1	8.06	NA	373	8.06	NA	7	8.06	NA	3	8.06	0.508082	150	8.06	NA	210	8.06	NA	171	8.06	NA
2	8.07	0.37792	2	8.07	0.446524	14	8.07	NA	165	8.07	NA	1	8.07	NA	1	8.07	NA	3	8.07	0.423484	885	8.07	NA	1	8.07	NA	373	8.07	NA	8	8.07	NA	3	8.07	0.506451	150	8.07	NA	210	8.07	NA	171	8.07	NA
2	8.08	0.37792	2	8.08	0.516792	15	8.08	NA	168	8.08	NA	1	8.08	NA	1	8.08	NA	4	8.08	0.31126	885	8.08	NA	1	8.08	NA	373	8.08	NA	8	8.08	NA	3	8.08	0.599794	150	8.08	NA	210	8.08	NA	171	8.08	NA
2	8.09	0.37792	2	8.09	0.504255	15	8.09	NA	170	8.09	NA	1	8.09	NA	1	8.09	NA	4	8.09	0.31126	885	8.09	NA	1	8.09	NA	373	8.09	NA	8	8.09	NA	3	8.09	0.591114	150	8.09	NA	210	8.09	NA	171	8.09	NA
2	8.1	0.37792	3	8.1	0.305821	15	8.1	NA	171	8.1	NA	1	8.1	NA	1	8.1	NA	4	8.1	0.316028	885	8.1	NA	2	8.1	0.490561	373	8.1	NA	8	8.1	NA	3	8.1	0.604064	150	8.1	NA	210	8.1	NA	172	8.1	NA
2	8.11	0.37792	3	8.11	0.300745	15	8.11	NA	174	8.11	NA	1	8.11	NA	1	8.11	NA	5	8.11	NA	885	8.11	NA	2	8.11	0.484048	373	8.11	NA	8	8.11	NA	3	8.11	0.600791	150	8.11	NA	210	8.11	NA	172	8.11	NA
4	8.12	0.191621	3	8.12	0.290953	15	8.12	NA	176	8.12	NA	1	8.12	NA	1	8.12	NA	1	8.12	NA	885	8.12	NA	2	8.12	0.484048	373	8.12	NA	8	8.12	NA	1	8.12	NA	150	8.12	NA	210	8.12	NA	172	8.12	NA
4	8.13	0.191621	3	8.13	0.297134	16	8.13	NA	179	8.13	NA	1	8.13	NA	1	8.13	NA	1	8.13	NA	885	8.13	NA	2	8.13	0.484048	373	8.13	NA	8	8.13	NA	1	8.13	NA	150	8.13	NA	210	8.13	NA	172	8.13	NA
2	8.14	0.37792	3	8.14	0.293851	16	8.14	NA	181	8.14	NA	1	8.14	NA	1	8.14	NA	1	8.14	NA	885	8.14	NA	2	8.14	0.484048	373	8.14	NA	9	8.14	NA	1	8.14	NA	150	8.14	NA	210	8.14	NA	172	8.14	NA
4	8.15	0.191621	4	8.15	0.212659	16	8.15	NA	183	8.15	NA	1	8.15	NA	1	8.15	NA	2	8.15	0.624724	885	8.15	NA	2	8.15	0.482582	373	8.15	NA	9	8.15	NA	2	8.15	0.500689	150	8.15	NA	210	8.15	NA	172	8.15	NA
2	8.16	0.37792	4	8.16	0.205374	16	8.16	NA	186	8.16	NA	1	8.16	NA	1	8.16	NA	1	8.16	NA	885	8.16	NA	2	8.16	0.460493	373	8.16	NA	10	8.16	NA	2	8.16	0.49797	150	8.16	NA	210	8.16	NA	172	8.16	NA
4	8.17	0.23993	4	8.17	0.211896	16	8.17	NA	187	8.17	NA	1	8.17	NA	1	8.17	NA	1	8.17	NA	885	8.17	NA	3	8.17	0.291205	373	8.17	NA	10	8.17	NA	2	8.17	0.506111	150	8.17	NA	210	8.17	NA	172	8.17	NA
2	8.18	0.37792	4	8.18	0.229721	17	8.18	NA	191	8.18	NA	1	8.18	NA	1	8.18	NA	1	8.18	NA	885	8.18	NA	3	8.18	0.52564	373	8.18	NA	10	8.18	NA	1	8.18	NA	150	8.18	NA	210	8.18	NA	172	8.18	NA
2	8.19	0.37792	4	8.19	0.232956	17	8.19	NA	192	8.19	NA	1	8.19	NA	1	8.19	NA	1	8.19	NA	885	8.19	NA	3	8.19	0.52676	373	8.19	NA	10	8.19	NA	2	8.19	0.498001	150	8.19	NA	210	8.19	NA	172	8.19	NA
2	8.2	0.37792	4	8.2	0.231653	19	8.2	NA	197	8.2	NA	1	8.2	NA	2	8.2	0.437204	2	8.2	0.636729	885	8.2	NA	3	8.2	0.383459	373	8.2	NA	11	8.2	NA	1	8.2	NA	150	8.2	NA	210	8.2	NA	172	8.2	NA
4	8.21	0.192217	4	8.21	0.230443	19	8.21	NA	201	8.21	NA	1	8.21	NA	2	8.21	0.50969	1	8.21	NA	885	8.21	NA	3	8.21	0.383459	373	8.21	NA	11	8.21	NA	1	8.21	NA	150	8.21	NA	210	8.21	NA	172	8.21	NA
4	8.22	0.202386	4	8.22	0.233921	19	8.22	NA	205	8.22	NA	1	8.22	NA	1	8.22	NA	1	8.22	NA	885	8.22	NA	3	8.22	0.390953	373	8.22	NA	11	8.22	NA	1	8.22	NA	150	8.22	NA	210	8.22	NA	172	8.22	NA
4	8.23	0.244618	4	8.23	0.226887	19	8.23	NA	210	8.23	NA	1	8.23	NA	1	8.23	NA	1	8.23	NA	885	8.23	NA	3	8.23	0.401825	373	8.23	NA	12	8.23	NA	1	8.23	NA	150	8.23	NA	210	8.23	NA	173	8.23	NA
2	8.24	0.37792	4	8.24	0.226388	19	8.24	NA	210	8.24	NA	1	8.24	NA	1	8.24	NA	1	8.24	NA	885	8.24	NA	3	8.24	0.402716	373	8.24	NA	12	8.24	NA	1	8.24	NA	150	8.24	NA	210	8.24	NA	173	8.24	NA
2	8.25	0.37792	4	8.25	0.235208	19	8.25	NA	215	8.25	NA	1	8.25	NA	2	8.25	0.437204	1	8.25	NA	885	8.25	NA	3	8.25	0.402716	373	8.25	NA	12	8.25	NA	1	8.25	NA	150	8.25	NA	210	8.25	NA	173	8.25	NA
4	8.26	0.234061	4	8.26	0.231566	19	8.26	NA	218	8.26	NA	1	8.26	NA	1	8.26	NA	1	8.26	NA	885	8.26	NA	3	8.26	0.391238	373	8.26	NA	12	8.26	NA	1	8.26	NA	150	8.26	NA	210	8.26	NA	173	8.26	NA
4	8.27	0.239491	4	8.27	0.230878	19	8.27	NA	221	8.27	NA	1	8.27	NA	2	8.27	0.464563	1	8.27	NA	885	8.27	NA	3	8.27	0.391238	373	8.27	NA	13	8.27	NA	1	8.27	NA	150	8.27	NA	210	8.27	NA	173	8.27	NA
4	8.28	0.244618	5	8.28	NA	19	8.28	NA	222	8.28	NA	1	8.28	NA	1	8.28	NA	1	8.28	NA	885	8.28	NA	3	8.28	0.37945	373	8.28	NA	13	8.28	NA	1	8.28	NA	150	8.28	NA	210	8.28	NA	173	8.28	NA
4	8.29	0.247007	5	8.29	NA	20	8.29	NA	228	8.29	NA	1	8.29	NA	1	8.29	NA	1	8.29	NA	885	8.29	NA	3	8.29	0.376677	373	8.29	NA	13	8.29	NA	1	8.29	NA	150	8.29	NA	210	8.29	NA	173	8.29	NA
4	8.3	0.26133	1	8.3	NA	20	8.3	NA	232	8.3	NA	1	8.3	NA	1	8.3	NA	2	8.3	0.639278	885	8.3	NA	4	8.3	0.282573	373	8.3	NA	13	8.3	NA	2	8.3	0.506159	150	8.3	NA	210	8.3	NA	173	8.3	NA
2	8.31	0.37792	1	8.31	NA	20	8.31	NA	235	8.31	NA	1	8.31	NA	1	8.31	NA	2	8.31	0.639278	885	8.31	NA	4	8.31	0.283535	373	8.31	NA	13	8.31	NA	2	8.31	0.503444	150	8.31	NA	210	8.31	NA	173	8.31	NA
4	8.32	0.24779	1	8.32	NA	22	8.32	NA	237	8.32	NA	1	8.32	NA	1	8.32	NA	2	8.32	0.64042	885	8.32	NA	4	8.32	0.293055	373	8.32	NA	13	8.32	NA	1	8.32	NA	150	8.32	NA	210	8.32	NA	173	8.32	NA
2	8.33	0.37792	1	8.33	NA	22	8.33	NA	244	8.33	NA	1	8.33	NA	1	8.33	NA	3	8.33	0.422737	885	8.33	NA	4	8.33	0.30047	373	8.33	NA	14	8.33	NA	1	8.33	NA	150	8.33	NA	210	8.33	NA	173	8.33	NA
4	8.34	0.247958	1	8.34	NA	24	8.34	NA	246	8.34	NA	1	8.34	NA	1	8.34	NA	4	8.34	0.316356	885	8.34	NA	4	8.34	0.274711	373	8.34	NA	15	8.34	NA	1	8.34	NA	150	8.34	NA	210	8.34	NA	174	8.34	NA
2	8.35	0.37792	1	8.35	NA	24	8.35	NA	248	8.35	NA	1	8.35	NA	1	8.35	NA	4	8.35	0.316356	885	8.35	NA	6	8.35	NA	373	8.35	NA	15	8.35	NA	1	8.35	NA	150	8.35	NA	210	8.35	NA	174	8.35	NA
4	8.36	0.247958	1	8.36	NA	25	8.36	NA	250	8.36	NA	1	8.36	NA	1	8.36	NA	4	8.36	0.316735	885	8.36	NA	6	8.36	NA	373	8.36	NA	16	8.36	NA	1	8.36	NA	150	8.36	NA	210	8.36	NA	174	8.36	NA
2	8.37	0.37792	1	8.37	NA	25	8.37	NA	254	8.37	NA	1	8.37	NA	1	8.37	NA	5	8.37	NA	885	8.37	NA	7	8.37	NA	373	8.37	NA	16	8.37	NA	2	8.37	0.508816	150	8.37	NA	210	8.37	NA	174	8.37	NA
4	8.38	0.24513	1	8.38	NA	25	8.38	NA	258	8.38	NA	1	8.38	NA	1	8.38	NA	1	8.38	NA	885	8.38	NA	7	8.38	NA	373	8.38	NA	17	8.38	NA	1	8.38	NA	150	8.38	NA	210	8.38	NA	174	8.38	NA
4	8.39	0.240109	1	8.39	NA	27	8.39	NA	266	8.39	NA	1	8.39	NA	1	8.39	NA	1	8.39	NA	885	8.39	NA	7	8.39	NA	373	8.39	NA	17	8.39	NA	1	8.39	NA	150	8.39	NA	210	8.39	NA	175	8.39	NA
4	8.4	0.252431	1	8.4	NA	28	8.4	NA	267	8.4	NA	1	8.4	NA	1	8.4	NA	1	8.4	NA	885	8.4	NA	7	8.4	NA	373	8.4	NA	17	8.4	NA	1	8.4	NA	150	8.4	NA	210	8.4	NA	175	8.4	NA
2	8.41	0.37792	1	8.41	NA	29	8.41	NA	270	8.41	NA	1	8.41	NA	1	8.41	NA	1	8.41	NA	885	8.41	NA	7	8.41	NA	373	8.41	NA	17	8.41	NA	1	8.41	NA	150	8.41	NA	210	8.41	NA	175	8.41	NA
2	8.42	0.37792	1	8.42	NA	29	8.42	NA	273	8.42	NA	1	8.42	NA	1	8.42	NA	1	8.42	NA	885	8.42	NA	7	8.42	NA	373	8.42	NA	17	8.42	NA	1	8.42	NA	150	8.42	NA	210	8.42	NA	175	8.42	NA
2	8.43	0.37792	1	8.43	NA	30	8.43	NA	278	8.43	NA	1	8.43	NA	1	8.43	NA	1	8.43	NA	885	8.43	NA	7	8.43	NA	373	8.43	NA	17	8.43	NA	1	8.43	NA	150	8.43	NA	210	8.43	NA	175	8.43	NA
2	8.44	0.37792	1	8.44	NA	31	8.44	NA	280	8.44	NA	2	8.44	0.445203	1	8.44	NA	2	8.44	0.622162	885	8.44	NA	7	8.44	NA	373	8.44	NA	17	8.44	NA	1	8.44	NA	150	8.44	NA	210	8.44	NA	175	8.44	NA
2	8.45	0.37792	1	8.45	NA	32	8.45	NA	283	8.45	NA	2	8.45	0.380952	1	8.45	NA	1	8.45	NA	885	8.45	NA	7	8.45	NA	373	8.45	NA	17	8.45	NA	1	8.45	NA	150	8.45	NA	210	8.45	NA	175	8.45	NA
4	8.46	0.228021	2	8.46	0.448716	33	8.46	NA	286	8.46	NA	2	8.46	0.380952	1	8.46	NA	1	8.46	NA	885	8.46	NA	7	8.46	NA	373	8.46	NA	18	8.46	NA	1	8.46	NA	150	8.46	NA	210	8.46	NA	175	8.46	NA
4	8.47	0.227248	2	8.47	0.446815	33	8.47	NA	289	8.47	NA	2	8.47	0.388715	1	8.47	NA	1	8.47	NA	885	8.47	NA	7	8.47	NA	373	8.47	NA	18	8.47	NA	2	8.47	0.489298	150	8.47	NA	210	8.47	NA	175	8.47	NA
2	8.48	0.37792	2	8.48	0.488516	33	8.48	NA	293	8.48	NA	2	8.48	0.388715	2	8.48	0.41934	1	8.48	NA	885	8.48	NA	7	8.48	NA	373	8.48	NA	18	8.48	NA	1	8.48	NA	150	8.48	NA	210	8.48	NA	175	8.48	NA
4	8.49	0.250973	3	8.49	0.297736	34	8.49	NA	297	8.49	NA	2	8.49	0.388715	1	8.49	NA	1	8.49	NA	885	8.49	NA	7	8.49	NA	373	8.49	NA	18	8.49	NA	1	8.49	NA	150	8.49	NA	210	8.49	NA	175	8.49	NA
4	8.5	0.255291	3	8.5	0.295359	36	8.5	NA	299	8.5	NA	2	8.5	0.388715	1	8.5	NA	2	8.5	0.617301	885	8.5	NA	7	8.5	NA	373	8.5	NA	18	8.5	NA	1	8.5	NA	150	8.5	NA	210	8.5	NA	175	8.5	NA
2	8.51	0.37792	3	8.51	0.301283	36	8.51	NA	303	8.51	NA	4	8.51	0.222074	1	8.51	NA	2	8.51	0.617301	885	8.51	NA	7	8.51	NA	373	8.51	NA	18	8.51	NA	1	8.51	NA	150	8.51	NA	210	8.51	NA	175	8.51	NA
2	8.52	0.37792	3	8.52	0.305533	38	8.52	NA	313	8.52	NA	4	8.52	0.214594	1	8.52	NA	2	8.52	0.388502	885	8.52	NA	7	8.52	NA	373	8.52	NA	19	8.52	NA	1	8.52	NA	150	8.52	NA	210	8.52	NA	175	8.52	NA
4	8.53	0.257846	3	8.53	0.304237	39	8.53	NA	316	8.53	NA	5	8.53	NA	1	8.53	NA	2	8.53	0.621416	885	8.53	NA	7	8.53	NA	373	8.53	NA	19	8.53	NA	1	8.53	NA	150	8.53	NA	210	8.53	NA	175	8.53	NA
4	8.54	0.251484	3	8.54	0.296205	41	8.54	NA	318	8.54	NA	5	8.54	NA	1	8.54	NA	2	8.54	0.617301	885	8.54	NA	7	8.54	NA	373	8.54	NA	19	8.54	NA	1	8.54	NA	150	8.54	NA	210	8.54	NA	176	8.54	NA
2	8.55	0.37792	3	8.55	0.303627	42	8.55	NA	322	8.55	NA	5	8.55	NA	1	8.55	NA	3	8.55	0.291098	885	8.55	NA	7	8.55	NA	373	8.55	NA	19	8.55	NA	1	8.55	NA	150	8.55	NA	210	8.55	NA	176	8.55	NA
4	8.56	0.293175	3	8.56	0.288856	44	8.56	NA	326	8.56	NA	5	8.56	NA	1	8.56	NA	4	8.56	0.316447	885	8.56	NA	7	8.56	NA	373	8.56	NA	19	8.56	NA	1	8.56	NA	150	8.56	NA	210	8.56	NA	176	8.56	NA
4	8.57	0.242631	3	8.57	0.290678	45	8.57	NA	330	8.57	NA	6	8.57	NA	1	8.57	NA	4	8.57	0.316447	885	8.57	NA	7	8.57	NA	373	8.57	NA	19	8.57	NA	1	8.57	NA	150	8.57	NA	210	8.57	NA	176	8.57	NA
4	8.58	0.283628	3	8.58	0.291377	48	8.58	NA	335	8.58	NA	7	8.58	NA	1	8.58	NA	4	8.58	0.317761	885	8.58	NA	7	8.58	NA	373	8.58	NA	19	8.58	NA	1	8.58	NA	150	8.58	NA	210	8.58	NA	176	8.58	NA
4	8.59	0.279529	3	8.59	0.293088	49	8.59	NA	338	8.59	NA	7	8.59	NA	1	8.59	NA	4	8.59	0.317761	885	8.59	NA	7	8.59	NA	373	8.59	NA	19	8.59	NA	1	8.59	NA	150	8.59	NA	210	8.59	NA	176	8.59	NA
4	8.6	0.283923	4	8.6	0.210791	53	8.6	NA	341	8.6	NA	8	8.6	NA	1	8.6	NA	1	8.6	NA	885	8.6	NA	7	8.6	NA	373	8.6	NA	19	8.6	NA	1	8.6	NA	150	8.6	NA	210	8.6	NA	176	8.6	NA
2	8.61	0.37792	5	8.61	NA	53	8.61	NA	343	8.61	NA	8	8.61	NA	2	8.61	0.418921	2	8.61	0.666991	885	8.61	NA	7	8.61	NA	373	8.61	NA	19	8.61	NA	1	8.61	NA	150	8.61	NA	210	8.61	NA	176	8.61	NA
2	8.62	0.37792	5	8.62	NA	54	8.62	NA	345	8.62	NA	8	8.62	NA	2	8.62	0.418921	2	8.62	0.661097	885	8.62	NA	7	8.62	NA	373	8.62	NA	19	8.62	NA	1	8.62	NA	150	8.62	NA	210	8.62	NA	176	8.62	NA
2	8.63	0.37792	7	8.63	NA	55	8.63	NA	348	8.63	NA	8	8.63	NA	2	8.63	0.418921	4	8.63	0.331948	885	8.63	NA	7	8.63	NA	373	8.63	NA	19	8.63	NA	1	8.63	NA	150	8.63	NA	210	8.63	NA	176	8.63	NA
4	8.64	0.263511	9	8.64	NA	56	8.64	NA	351	8.64	NA	9	8.64	NA	1	8.64	NA	4	8.64	0.331948	885	8.64	NA	7	8.64	NA	373	8.64	NA	19	8.64	NA	1	8.64	NA	150	8.64	NA	210	8.64	NA	176	8.64	NA
4	8.65	0.263061	9	8.65	NA	56	8.65	NA	352	8.65	NA	10	8.65	NA	1	8.65	NA	4	8.65	0.331948	885	8.65	NA	7	8.65	NA	373	8.65	NA	19	8.65	NA	1	8.65	NA	150	8.65	NA	210	8.65	NA	176	8.65	NA
4	8.66	0.259734	9	8.66	NA	58	8.66	NA	356	8.66	NA	11	8.66	NA	1	8.66	NA	5	8.66	NA	885	8.66	NA	7	8.66	NA	373	8.66	NA	20	8.66	NA	1	8.66	NA	150	8.66	NA	210	8.66	NA	176	8.66	NA
4	8.67	0.259962	9	8.67	NA	60	8.67	NA	360	8.67	NA	11	8.67	NA	1	8.67	NA	6	8.67	NA	885	8.67	NA	7	8.67	NA	373	8.67	NA	21	8.67	NA	1	8.67	NA	150	8.67	NA	210	8.67	NA	176	8.67	NA
2	8.68	0.37792	9	8.68	NA	65	8.68	NA	362	8.68	NA	11	8.68	NA	2	8.68	0.563893	8	8.68	NA	885	8.68	NA	7	8.68	NA	373	8.68	NA	21	8.68	NA	1	8.68	NA	150	8.68	NA	210	8.68	NA	176	8.68	NA
2	8.69	0.37792	9	8.69	NA	65	8.69	NA	366	8.69	NA	11	8.69	NA	2	8.69	0.679689	1	8.69	NA	885	8.69	NA	7	8.69	NA	373	8.69	NA	21	8.69	NA	1	8.69	NA	150	8.69	NA	210	8.69	NA	176	8.69	NA
4	8.7	0.269956	9	8.7	NA	66	8.7	NA	372	8.7	NA	11	8.7	NA	3	8.7	0.265167	2	8.7	0.663921	885	8.7	NA	7	8.7	NA	373	8.7	NA	21	8.7	NA	1	8.7	NA	150	8.7	NA	210	8.7	NA	176	8.7	NA
2	8.71	0.37792	9	8.71	NA	67	8.71	NA	376	8.71	NA	11	8.71	NA	3	8.71	0.366835	2	8.71	0.663921	885	8.71	NA	7	8.71	NA	373	8.71	NA	21	8.71	NA	1	8.71	NA	150	8.71	NA	210	8.71	NA	176	8.71	NA
4	8.72	0.269969	9	8.72	NA	69	8.72	NA	376	8.72	NA	11	8.72	NA	4	8.72	0.254477	3	8.72	0.442967	885	8.72	NA	8	8.72	NA	373	8.72	NA	21	8.72	NA	1	8.72	NA	150	8.72	NA	210	8.72	NA	176	8.72	NA
4	8.73	0.271053	9	8.73	NA	69	8.73	NA	380	8.73	NA	11	8.73	NA	1	8.73	NA	4	8.73	0.328161	885	8.73	NA	8	8.73	NA	373	8.73	NA	21	8.73	NA	1	8.73	NA	150	8.73	NA	210	8.73	NA	176	8.73	NA
4	8.74	0.271053	9	8.74	NA	69	8.74	NA	386	8.74	NA	12	8.74	NA	1	8.74	NA	4	8.74	0.327376	885	8.74	NA	8	8.74	NA	373	8.74	NA	21	8.74	NA	1	8.74	NA	150	8.74	NA	210	8.74	NA	176	8.74	NA
4	8.75	0.27292	9	8.75	NA	69	8.75	NA	390	8.75	NA	12	8.75	NA	1	8.75	NA	1	8.75	NA	885	8.75	NA	9	8.75	NA	373	8.75	NA	21	8.75	NA	1	8.75	NA	150	8.75	NA	210	8.75	NA	176	8.75	NA
4	8.76	0.340186	9	8.76	NA	69	8.76	NA	393	8.76	NA	13	8.76	NA	1	8.76	NA	2	8.76	0.664728	885	8.76	NA	9	8.76	NA	373	8.76	NA	21	8.76	NA	1	8.76	NA	150	8.76	NA	210	8.76	NA	176	8.76	NA
4	8.77	0.268038	11	8.77	NA	69	8.77	NA	395	8.77	NA	13	8.77	NA	1	8.77	NA	3	8.77	0.443266	885	8.77	NA	9	8.77	NA	373	8.77	NA	21	8.77	NA	1	8.77	NA	150	8.77	NA	210	8.77	NA	176	8.77	NA
4	8.78	0.277149	12	8.78	NA	69	8.78	NA	398	8.78	NA	15	8.78	NA	1	8.78	NA	3	8.78	0.446268	885	8.78	NA	10	8.78	NA	373	8.78	NA	21	8.78	NA	1	8.78	NA	150	8.78	NA	210	8.78	NA	176	8.78	NA
4	8.79	0.280127	12	8.79	NA	72	8.79	NA	400	8.79	NA	15	8.79	NA	2	8.79	0.383886	5	8.79	NA	885	8.79	NA	11	8.79	NA	373	8.79	NA	22	8.79	NA	1	8.79	NA	150	8.79	NA	210	8.79	NA	176	8.79	NA
4	8.8	0.283804	12	8.8	NA	73	8.8	NA	406	8.8	NA	15	8.8	NA	2	8.8	0.383886	1	8.8	NA	885	8.8	NA	11	8.8	NA	373	8.8	NA	22	8.8	NA	1	8.8	NA	150	8.8	NA	210	8.8	NA	176	8.8	NA
4	8.81	0.277283	12	8.81	NA	73	8.81	NA	407	8.81	NA	15	8.81	NA	2	8.81	0.393989	1	8.81	NA	885	8.81	NA	11	8.81	NA	373	8.81	NA	23	8.81	NA	1	8.81	NA	150	8.81	NA	210	8.81	NA	176	8.81	NA
2	8.82	0.37792	12	8.82	NA	73	8.82	NA	409	8.82	NA	15	8.82	NA	3	8.82	0.262407	1	8.82	NA	885	8.82	NA	11	8.82	NA	373	8.82	NA	23	8.82	NA	1	8.82	NA	150	8.82	NA	210	8.82	NA	176	8.82	NA
4	8.83	0.280432	12	8.83	NA	73	8.83	NA	413	8.83	NA	16	8.83	NA	2	8.83	0.398175	1	8.83	NA	885	8.83	NA	11	8.83	NA	373	8.83	NA	24	8.83	NA	1	8.83	NA	150	8.83	NA	210	8.83	NA	176	8.83	NA
2	8.84	0.37792	12	8.84	NA	74	8.84	NA	415	8.84	NA	16	8.84	NA	3	8.84	0.255678	1	8.84	NA	885	8.84	NA	11	8.84	NA	373	8.84	NA	24	8.84	NA	1	8.84	NA	150	8.84	NA	210	8.84	NA	176	8.84	NA
4	8.85	0.282013	12	8.85	NA	75	8.85	NA	415	8.85	NA	16	8.85	NA	3	8.85	0.255678	1	8.85	NA	885	8.85	NA	11	8.85	NA	373	8.85	NA	25	8.85	NA	1	8.85	NA	150	8.85	NA	210	8.85	NA	176	8.85	NA
2	8.86	0.37792	12	8.86	NA	75	8.86	NA	415	8.86	NA	16	8.86	NA	2	8.86	0.383886	1	8.86	NA	885	8.86	NA	11	8.86	NA	373	8.86	NA	26	8.86	NA	2	8.86	0.457358	150	8.86	NA	210	8.86	NA	176	8.86	NA
4	8.87	0.252255	13	8.87	NA	75	8.87	NA	419	8.87	NA	16	8.87	NA	1	8.87	NA	1	8.87	NA	885	8.87	NA	11	8.87	NA	373	8.87	NA	26	8.87	NA	2	8.87	0.508722	150	8.87	NA	210	8.87	NA	176	8.87	NA
4	8.88	0.275775	14	8.88	NA	76	8.88	NA	420	8.88	NA	16	8.88	NA	1	8.88	NA	2	8.88	0.652113	885	8.88	NA	11	8.88	NA	373	8.88	NA	26	8.88	NA	2	8.88	0.508722	150	8.88	NA	210	8.88	NA	176	8.88	NA
4	8.89	0.260111	14	8.89	NA	78	8.89	NA	421	8.89	NA	18	8.89	NA	1	8.89	NA	2	8.89	0.659187	885	8.89	NA	11	8.89	NA	373	8.89	NA	26	8.89	NA	2	8.89	0.508722	150	8.89	NA	210	8.89	NA	176	8.89	NA
4	8.9	0.259883	16	8.9	NA	79	8.9	NA	422	8.9	NA	18	8.9	NA	1	8.9	NA	4	8.9	0.326137	885	8.9	NA	12	8.9	NA	373	8.9	NA	27	8.9	NA	2	8.9	0.289629	150	8.9	NA	210	8.9	NA	176	8.9	NA
4	8.91	0.252412	16	8.91	NA	79	8.91	NA	426	8.91	NA	19	8.91	NA	1	8.91	NA	5	8.91	NA	885	8.91	NA	12	8.91	NA	373	8.91	NA	27	8.91	NA	1	8.91	NA	150	8.91	NA	210	8.91	NA	176	8.91	NA
4	8.92	0.25974	16	8.92	NA	79	8.92	NA	428	8.92	NA	19	8.92	NA	1	8.92	NA	2	8.92	0.663088	885	8.92	NA	12	8.92	NA	373	8.92	NA	28	8.92	NA	1	8.92	NA	150	8.92	NA	210	8.92	NA	176	8.92	NA
2	8.93	0.37792	16	8.93	NA	82	8.93	NA	431	8.93	NA	19	8.93	NA	2	8.93	0.412744	2	8.93	0.663088	885	8.93	NA	12	8.93	NA	373	8.93	NA	28	8.93	NA	1	8.93	NA	150	8.93	NA	210	8.93	NA	176	8.93	NA
4	8.94	0.259883	17	8.94	NA	82	8.94	NA	435	8.94	NA	19	8.94	NA	1	8.94	NA	1	8.94	NA	885	8.94	NA	14	8.94	NA	373	8.94	NA	28	8.94	NA	1	8.94	NA	150	8.94	NA	210	8.94	NA	176	8.94	NA
4	8.95	0.257422	18	8.95	NA	83	8.95	NA	440	8.95	NA	19	8.95	NA	1	8.95	NA	1	8.95	NA	885	8.95	NA	17	8.95	NA	373	8.95	NA	28	8.95	NA	1	8.95	NA	150	8.95	NA	210	8.95	NA	176	8.95	NA
4	8.96	0.306046	19	8.96	NA	84	8.96	NA	443	8.96	NA	19	8.96	NA	1	8.96	NA	1	8.96	NA	885	8.96	NA	17	8.96	NA	373	8.96	NA	28	8.96	NA	1	8.96	NA	150	8.96	NA	210	8.96	NA	176	8.96	NA
4	8.97	0.291728	19	8.97	NA	85	8.97	NA	445	8.97	NA	19	8.97	NA	1	8.97	NA	2	8.97	0.656249	885	8.97	NA	18	8.97	NA	373	8.97	NA	28	8.97	NA	1	8.97	NA	150	8.97	NA	210	8.97	NA	176	8.97	NA
4	8.98	0.292928	19	8.98	NA	87	8.98	NA	448	8.98	NA	19	8.98	NA	1	8.98	NA	2	8.98	0.656249	885	8.98	NA	19	8.98	NA	373	8.98	NA	28	8.98	NA	1	8.98	NA	150	8.98	NA	210	8.98	NA	176	8.98	NA
4	8.99	0.297487	19	8.99	NA	87	8.99	NA	450	8.99	NA	20	8.99	NA	1	8.99	NA	4	8.99	0.32651	885	8.99	NA	20	8.99	NA	373	8.99	NA	28	8.99	NA	1	8.99	NA	150	8.99	NA	210	8.99	NA	176	8.99	NA
4	9	0.318153	19	9	NA	90	9	NA	453	9	NA	21	9	NA	1	9	NA	4	9	0.326073	885	9	NA	20	9	NA	373	9	NA	28	9	NA	1	9	NA	150	9	NA	210	9	NA	176	9	NA
4	9.01	0.317075	19	9.01	NA	90	9.01	NA	456	9.01	NA	21	9.01	NA	1	9.01	NA	5	9.01	NA	885	9.01	NA	20	9.01	NA	373	9.01	NA	28	9.01	NA	1	9.01	NA	150	9.01	NA	210	9.01	NA	176	9.01	NA
2	9.02	0.37792	1	9.02	NA	90	9.02	NA	457	9.02	NA	21	9.02	NA	1	9.02	NA	8	9.02	NA	885	9.02	NA	20	9.02	NA	373	9.02	NA	28	9.02	NA	1	9.02	NA	150	9.02	NA	210	9.02	NA	176	9.02	NA
5	9.03	NA	1	9.03	NA	90	9.03	NA	463	9.03	NA	21	9.03	NA	1	9.03	NA	9	9.03	NA	885	9.03	NA	22	9.03	NA	373	9.03	NA	29	9.03	NA	2	9.03	0.358069	150	9.03	NA	210	9.03	NA	176	9.03	NA
1	9.04	NA	1	9.04	NA	92	9.04	NA	471	9.04	NA	21	9.04	NA	1	9.04	NA	11	9.04	NA	885	9.04	NA	22	9.04	NA	373	9.04	NA	29	9.04	NA	1	9.04	NA	150	9.04	NA	210	9.04	NA	176	9.04	NA
3	9.05	0.251981	1	9.05	NA	93	9.05	NA	475	9.05	NA	22	9.05	NA	1	9.05	NA	2	9.05	0.651182	885	9.05	NA	22	9.05	NA	373	9.05	NA	30	9.05	NA	1	9.05	NA	150	9.05	NA	210	9.05	NA	176	9.05	NA
1	9.06	NA	1	9.06	NA	95	9.06	NA	477	9.06	NA	22	9.06	NA	1	9.06	NA	5	9.06	NA	885	9.06	NA	22	9.06	NA	373	9.06	NA	30	9.06	NA	1	9.06	NA	150	9.06	NA	210	9.06	NA	176	9.06	NA
1	9.07	NA	1	9.07	NA	95	9.07	NA	485	9.07	NA	25	9.07	NA	1	9.07	NA	6	9.07	NA	885	9.07	NA	23	9.07	NA	373	9.07	NA	30	9.07	NA	1	9.07	NA	150	9.07	NA	210	9.07	NA	176	9.07	NA
4	9.08	0.247072	1	9.08	NA	97	9.08	NA	489	9.08	NA	25	9.08	NA	1	9.08	NA	8	9.08	NA	885	9.08	NA	23	9.08	NA	373	9.08	NA	31	9.08	NA	2	9.08	0.347654	150	9.08	NA	210	9.08	NA	176	9.08	NA
4	9.09	0.247072	1	9.09	NA	97	9.09	NA	491	9.09	NA	26	9.09	NA	2	9.09	0.395272	3	9.09	0.439971	885	9.09	NA	23	9.09	NA	373	9.09	NA	31	9.09	NA	1	9.09	NA	150	9.09	NA	210	9.09	NA	176	9.09	NA
4	9.1	0.247318	2	9.1	0.500427	98	9.1	NA	495	9.1	NA	27	9.1	NA	2	9.1	0.395272	4	9.1	0.347789	885	9.1	NA	26	9.1	NA	373	9.1	NA	31	9.1	NA	2	9.1	0.508687	150	9.1	NA	210	9.1	NA	176	9.1	NA
1	9.11	NA	2	9.11	0.500427	98	9.11	NA	495	9.11	NA	27	9.11	NA	2	9.11	0.395272	1	9.11	NA	885	9.11	NA	26	9.11	NA	373	9.11	NA	32	9.11	NA	1	9.11	NA	150	9.11	NA	210	9.11	NA	176	9.11	NA
5	9.12	NA	2	9.12	0.504493	99	9.12	NA	501	9.12	NA	27	9.12	NA	2	9.12	0.394844	2	9.12	0.661339	885	9.12	NA	26	9.12	NA	373	9.12	NA	32	9.12	NA	1	9.12	NA	150	9.12	NA	210	9.12	NA	176	9.12	NA
2	9.13	0.37792	2	9.13	0.477145	99	9.13	NA	502	9.13	NA	27	9.13	NA	1	9.13	NA	4	9.13	0.343261	885	9.13	NA	27	9.13	NA	373	9.13	NA	32	9.13	NA	2	9.13	0.508715	150	9.13	NA	210	9.13	NA	176	9.13	NA
4	9.14	0.256034	3	9.14	0.296669	99	9.14	NA	505	9.14	NA	27	9.14	NA	1	9.14	NA	6	9.14	NA	885	9.14	NA	27	9.14	NA	373	9.14	NA	32	9.14	NA	1	9.14	NA	150	9.14	NA	210	9.14	NA	176	9.14	NA
2	9.15	0.37792	3	9.15	0.335183	101	9.15	NA	510	9.15	NA	27	9.15	NA	1	9.15	NA	1	9.15	NA	885	9.15	NA	29	9.15	NA	373	9.15	NA	33	9.15	NA	1	9.15	NA	150	9.15	NA	210	9.15	NA	176	9.15	NA
5	9.16	NA	3	9.16	0.330395	102	9.16	NA	519	9.16	NA	27	9.16	NA	1	9.16	NA	1	9.16	NA	885	9.16	NA	30	9.16	NA	373	9.16	NA	33	9.16	NA	1	9.16	NA	150	9.16	NA	210	9.16	NA	176	9.16	NA
6	9.17	NA	3	9.17	0.331057	102	9.17	NA	522	9.17	NA	28	9.17	NA	1	9.17	NA	1	9.17	NA	885	9.17	NA	30	9.17	NA	373	9.17	NA	34	9.17	NA	1	9.17	NA	150	9.17	NA	210	9.17	NA	176	9.17	NA
1	9.18	NA	3	9.18	0.332929	102	9.18	NA	523	9.18	NA	28	9.18	NA	1	9.18	NA	3	9.18	0.459405	885	9.18	NA	30	9.18	NA	373	9.18	NA	34	9.18	NA	1	9.18	NA	150	9.18	NA	210	9.18	NA	176	9.18	NA
2	9.19	0.37792	3	9.19	0.309065	105	9.19	NA	527	9.19	NA	28	9.19	NA	1	9.19	NA	1	9.19	NA	885	9.19	NA	30	9.19	NA	373	9.19	NA	34	9.19	NA	1	9.19	NA	150	9.19	NA	210	9.19	NA	176	9.19	NA
1	9.2	NA	3	9.2	0.309915	106	9.2	NA	532	9.2	NA	29	9.2	NA	1	9.2	NA	1	9.2	NA	885	9.2	NA	30	9.2	NA	373	9.2	NA	35	9.2	NA	1	9.2	NA	150	9.2	NA	210	9.2	NA	176	9.2	NA
1	9.21	NA	3	9.21	0.315287	111	9.21	NA	537	9.21	NA	30	9.21	NA	1	9.21	NA	1	9.21	NA	885	9.21	NA	30	9.21	NA	373	9.21	NA	35	9.21	NA	1	9.21	NA	150	9.21	NA	210	9.21	NA	176	9.21	NA
1	9.22	NA	3	9.22	0.312321	113	9.22	NA	542	9.22	NA	30	9.22	NA	1	9.22	NA	1	9.22	NA	885	9.22	NA	30	9.22	NA	373	9.22	NA	35	9.22	NA	1	9.22	NA	150	9.22	NA	210	9.22	NA	176	9.22	NA
1	9.23	NA	3	9.23	0.307701	115	9.23	NA	547	9.23	NA	31	9.23	NA	1	9.23	NA	1	9.23	NA	885	9.23	NA	30	9.23	NA	373	9.23	NA	35	9.23	NA	1	9.23	NA	150	9.23	NA	210	9.23	NA	176	9.23	NA
1	9.24	NA	3	9.24	0.308001	115	9.24	NA	551	9.24	NA	31	9.24	NA	1	9.24	NA	1	9.24	NA	885	9.24	NA	30	9.24	NA	373	9.24	NA	35	9.24	NA	1	9.24	NA	150	9.24	NA	210	9.24	NA	176	9.24	NA
2	9.25	0.477631	3	9.25	0.314644	115	9.25	NA	553	9.25	NA	32	9.25	NA	1	9.25	NA	1	9.25	NA	885	9.25	NA	31	9.25	NA	373	9.25	NA	35	9.25	NA	1	9.25	NA	150	9.25	NA	210	9.25	NA	176	9.25	NA
2	9.26	0.479143	3	9.26	0.31824	116	9.26	NA	557	9.26	NA	32	9.26	NA	1	9.26	NA	1	9.26	NA	885	9.26	NA	31	9.26	NA	373	9.26	NA	35	9.26	NA	1	9.26	NA	150	9.26	NA	210	9.26	NA	176	9.26	NA
1	9.27	NA	3	9.27	0.324787	117	9.27	NA	560	9.27	NA	32	9.27	NA	1	9.27	NA	1	9.27	NA	885	9.27	NA	31	9.27	NA	373	9.27	NA	36	9.27	NA	1	9.27	NA	150	9.27	NA	210	9.27	NA	176	9.27	NA
1	9.28	NA	3	9.28	0.32669	118	9.28	NA	563	9.28	NA	32	9.28	NA	1	9.28	NA	1	9.28	NA	885	9.28	NA	31	9.28	NA	373	9.28	NA	36	9.28	NA	3	9.28	0.346548	150	9.28	NA	210	9.28	NA	176	9.28	NA
1	9.29	NA	3	9.29	0.328854	119	9.29	NA	566	9.29	NA	32	9.29	NA	1	9.29	NA	1	9.29	NA	885	9.29	NA	33	9.29	NA	373	9.29	NA	36	9.29	NA	3	9.29	0.503685	150	9.29	NA	210	9.29	NA	176	9.29	NA
1	9.3	NA	4	9.3	0.2699	119	9.3	NA	569	9.3	NA	33	9.3	NA	1	9.3	NA	1	9.3	NA	885	9.3	NA	33	9.3	NA	373	9.3	NA	36	9.3	NA	3	9.3	0.506452	150	9.3	NA	210	9.3	NA	176	9.3	NA
1	9.31	NA	4	9.31	0.258715	120	9.31	NA	569	9.31	NA	34	9.31	NA	1	9.31	NA	1	9.31	NA	885	9.31	NA	34	9.31	NA	373	9.31	NA	36	9.31	NA	3	9.31	0.506452	150	9.31	NA	210	9.31	NA	176	9.31	NA
1	9.32	NA	4	9.32	0.264981	121	9.32	NA	573	9.32	NA	34	9.32	NA	1	9.32	NA	1	9.32	NA	885	9.32	NA	34	9.32	NA	373	9.32	NA	38	9.32	NA	3	9.32	0.506452	150	9.32	NA	210	9.32	NA	176	9.32	NA
1	9.33	NA	4	9.33	0.269529	121	9.33	NA	575	9.33	NA	34	9.33	NA	1	9.33	NA	1	9.33	NA	885	9.33	NA	34	9.33	NA	373	9.33	NA	38	9.33	NA	1	9.33	NA	150	9.33	NA	210	9.33	NA	176	9.33	NA
1	9.34	NA	4	9.34	0.249906	122	9.34	NA	579	9.34	NA	34	9.34	NA	1	9.34	NA	1	9.34	NA	885	9.34	NA	34	9.34	NA	373	9.34	NA	38	9.34	NA	1	9.34	NA	150	9.34	NA	210	9.34	NA	176	9.34	NA
1	9.35	NA	4	9.35	0.247819	122	9.35	NA	581	9.35	NA	34	9.35	NA	1	9.35	NA	1	9.35	NA	885	9.35	NA	35	9.35	NA	373	9.35	NA	38	9.35	NA	1	9.35	NA	150	9.35	NA	210	9.35	NA	176	9.35	NA
1	9.36	NA	4	9.36	0.254715	123	9.36	NA	584	9.36	NA	34	9.36	NA	1	9.36	NA	1	9.36	NA	885	9.36	NA	36	9.36	NA	373	9.36	NA	38	9.36	NA	1	9.36	NA	150	9.36	NA	210	9.36	NA	176	9.36	NA
1	9.37	NA	4	9.37	0.252604	124	9.37	NA	590	9.37	NA	34	9.37	NA	1	9.37	NA	1	9.37	NA	885	9.37	NA	36	9.37	NA	373	9.37	NA	38	9.37	NA	1	9.37	NA	150	9.37	NA	210	9.37	NA	176	9.37	NA
1	9.38	NA	4	9.38	0.257246	124	9.38	NA	591	9.38	NA	35	9.38	NA	1	9.38	NA	1	9.38	NA	885	9.38	NA	36	9.38	NA	373	9.38	NA	38	9.38	NA	1	9.38	NA	150	9.38	NA	210	9.38	NA	176	9.38	NA
1	9.39	NA	4	9.39	0.235858	125	9.39	NA	594	9.39	NA	35	9.39	NA	2	9.39	0.393989	1	9.39	NA	885	9.39	NA	37	9.39	NA	373	9.39	NA	38	9.39	NA	1	9.39	NA	150	9.39	NA	210	9.39	NA	176	9.39	NA
1	9.4	NA	4	9.4	0.233773	127	9.4	NA	597	9.4	NA	35	9.4	NA	2	9.4	0.393989	2	9.4	0.640835	885	9.4	NA	37	9.4	NA	373	9.4	NA	38	9.4	NA	1	9.4	NA	150	9.4	NA	210	9.4	NA	176	9.4	NA
1	9.41	NA	4	9.41	0.235068	127	9.41	NA	602	9.41	NA	35	9.41	NA	2	9.41	0.383886	1	9.41	NA	885	9.41	NA	39	9.41	NA	373	9.41	NA	38	9.41	NA	1	9.41	NA	150	9.41	NA	210	9.41	NA	176	9.41	NA
1	9.42	NA	4	9.42	0.238054	127	9.42	NA	608	9.42	NA	35	9.42	NA	1	9.42	NA	3	9.42	0.425443	885	9.42	NA	41	9.42	NA	373	9.42	NA	39	9.42	NA	1	9.42	NA	150	9.42	NA	210	9.42	NA	176	9.42	NA
2	9.43	0.378522	4	9.43	0.223297	127	9.43	NA	613	9.43	NA	36	9.43	NA	1	9.43	NA	3	9.43	0.429292	885	9.43	NA	42	9.43	NA	373	9.43	NA	39	9.43	NA	1	9.43	NA	150	9.43	NA	210	9.43	NA	176	9.43	NA
4	9.44	0.248047	4	9.44	0.245197	129	9.44	NA	620	9.44	NA	36	9.44	NA	1	9.44	NA	1	9.44	NA	885	9.44	NA	43	9.44	NA	373	9.44	NA	41	9.44	NA	1	9.44	NA	150	9.44	NA	210	9.44	NA	176	9.44	NA
4	9.45	0.211906	4	9.45	0.2427	130	9.45	NA	623	9.45	NA	36	9.45	NA	1	9.45	NA	1	9.45	NA	885	9.45	NA	44	9.45	NA	373	9.45	NA	41	9.45	NA	3	9.45	0.503061	150	9.45	NA	210	9.45	NA	176	9.45	NA
1	9.46	NA	4	9.46	0.244029	131	9.46	NA	625	9.46	NA	37	9.46	NA	1	9.46	NA	1	9.46	NA	885	9.46	NA	44	9.46	NA	373	9.46	NA	41	9.46	NA	1	9.46	NA	150	9.46	NA	210	9.46	NA	176	9.46	NA
1	9.47	NA	4	9.47	0.237663	134	9.47	NA	627	9.47	NA	37	9.47	NA	1	9.47	NA	1	9.47	NA	885	9.47	NA	45	9.47	NA	373	9.47	NA	41	9.47	NA	1	9.47	NA	150	9.47	NA	210	9.47	NA	176	9.47	NA
1	9.48	NA	4	9.48	0.241018	136	9.48	NA	629	9.48	NA	37	9.48	NA	1	9.48	NA	3	9.48	0.420065	885	9.48	NA	46	9.48	NA	373	9.48	NA	41	9.48	NA	1	9.48	NA	150	9.48	NA	210	9.48	NA	176	9.48	NA
1	9.49	NA	4	9.49	0.259444	136	9.49	NA	634	9.49	NA	37	9.49	NA	1	9.49	NA	1	9.49	NA	885	9.49	NA	46	9.49	NA	373	9.49	NA	41	9.49	NA	1	9.49	NA	150	9.49	NA	210	9.49	NA	176	9.49	NA
1	9.5	NA	4	9.5	0.253501	137	9.5	NA	636	9.5	NA	37	9.5	NA	1	9.5	NA	1	9.5	NA	885	9.5	NA	46	9.5	NA	373	9.5	NA	42	9.5	NA	1	9.5	NA	150	9.5	NA	210	9.5	NA	176	9.5	NA
1	9.51	NA	4	9.51	0.253687	139	9.51	NA	642	9.51	NA	37	9.51	NA	1	9.51	NA	1	9.51	NA	885	9.51	NA	1	9.51	NA	373	9.51	NA	42	9.51	NA	1	9.51	NA	150	9.51	NA	210	9.51	NA	176	9.51	NA
1	9.52	NA	4	9.52	0.251395	139	9.52	NA	647	9.52	NA	38	9.52	NA	1	9.52	NA	1	9.52	NA	885	9.52	NA	1	9.52	NA	373	9.52	NA	42	9.52	NA	1	9.52	NA	150	9.52	NA	210	9.52	NA	176	9.52	NA
1	9.53	NA	4	9.53	0.265919	139	9.53	NA	649	9.53	NA	39	9.53	NA	1	9.53	NA	1	9.53	NA	885	9.53	NA	1	9.53	NA	373	9.53	NA	42	9.53	NA	1	9.53	NA	150	9.53	NA	210	9.53	NA	176	9.53	NA
1	9.54	NA	4	9.54	0.264473	141	9.54	NA	656	9.54	NA	40	9.54	NA	1	9.54	NA	1	9.54	NA	885	9.54	NA	1	9.54	NA	373	9.54	NA	42	9.54	NA	2	9.54	0.470346	150	9.54	NA	210	9.54	NA	176	9.54	NA
1	9.55	NA	4	9.55	0.27101	144	9.55	NA	658	9.55	NA	40	9.55	NA	1	9.55	NA	1	9.55	NA	885	9.55	NA	1	9.55	NA	373	9.55	NA	42	9.55	NA	2	9.55	0.497979	150	9.55	NA	210	9.55	NA	176	9.55	NA
1	9.56	NA	5	9.56	NA	146	9.56	NA	662	9.56	NA	41	9.56	NA	1	9.56	NA	1	9.56	NA	885	9.56	NA	1	9.56	NA	373	9.56	NA	42	9.56	NA	2	9.56	0.503444	150	9.56	NA	210	9.56	NA	176	9.56	NA
1	9.57	NA	6	9.57	NA	149	9.57	NA	664	9.57	NA	41	9.57	NA	1	9.57	NA	1	9.57	NA	885	9.57	NA	1	9.57	NA	373	9.57	NA	43	9.57	NA	2	9.57	0.503444	150	9.57	NA	210	9.57	NA	176	9.57	NA
1	9.58	NA	6	9.58	NA	149	9.58	NA	665	9.58	NA	42	9.58	NA	1	9.58	NA	1	9.58	NA	885	9.58	NA	1	9.58	NA	373	9.58	NA	43	9.58	NA	2	9.58	0.497979	150	9.58	NA	210	9.58	NA	176	9.58	NA
1	9.59	NA	6	9.59	NA	149	9.59	NA	669	9.59	NA	44	9.59	NA	1	9.59	NA	1	9.59	NA	885	9.59	NA	1	9.59	NA	373	9.59	NA	43	9.59	NA	2	9.59	0.343048	150	9.59	NA	210	9.59	NA	176	9.59	NA
1	9.6	NA	6	9.6	NA	152	9.6	NA	669	9.6	NA	44	9.6	NA	1	9.6	NA	2	9.6	0.65027	885	9.6	NA	1	9.6	NA	373	9.6	NA	43	9.6	NA	2	9.6	0.50068	150	9.6	NA	210	9.6	NA	176	9.6	NA
2	9.61	0.40929	6	9.61	NA	155	9.61	NA	676	9.61	NA	44	9.61	NA	1	9.61	NA	2	9.61	0.652807	885	9.61	NA	1	9.61	NA	373	9.61	NA	44	9.61	NA	1	9.61	NA	150	9.61	NA	210	9.61	NA	176	9.61	NA
1	9.62	NA	6	9.62	NA	157	9.62	NA	677	9.62	NA	44	9.62	NA	1	9.62	NA	2	9.62	0.652807	885	9.62	NA	2	9.62	0.487987	373	9.62	NA	44	9.62	NA	1	9.62	NA	150	9.62	NA	210	9.62	NA	176	9.62	NA
1	9.63	NA	6	9.63	NA	158	9.63	NA	677	9.63	NA	46	9.63	NA	1	9.63	NA	1	9.63	NA	885	9.63	NA	2	9.63	0.440361	373	9.63	NA	44	9.63	NA	1	9.63	NA	150	9.63	NA	210	9.63	NA	176	9.63	NA
1	9.64	NA	7	9.64	NA	158	9.64	NA	679	9.64	NA	46	9.64	NA	1	9.64	NA	2	9.64	0.399178	885	9.64	NA	2	9.64	0.441809	373	9.64	NA	45	9.64	NA	2	9.64	0.373637	150	9.64	NA	210	9.64	NA	176	9.64	NA
1	9.65	NA	7	9.65	NA	163	9.65	NA	682	9.65	NA	46	9.65	NA	2	9.65	0.383886	2	9.65	0.399178	885	9.65	NA	3	9.65	0.334596	373	9.65	NA	46	9.65	NA	1	9.65	NA	150	9.65	NA	210	9.65	NA	176	9.65	NA
1	9.66	NA	8	9.66	NA	164	9.66	NA	684	9.66	NA	46	9.66	NA	1	9.66	NA	2	9.66	0.399178	885	9.66	NA	3	9.66	0.323058	373	9.66	NA	46	9.66	NA	1	9.66	NA	150	9.66	NA	210	9.66	NA	176	9.66	NA
1	9.67	NA	8	9.67	NA	169	9.67	NA	688	9.67	NA	47	9.67	NA	1	9.67	NA	3	9.67	0.436843	885	9.67	NA	3	9.67	0.324418	373	9.67	NA	46	9.67	NA	1	9.67	NA	150	9.67	NA	210	9.67	NA	176	9.67	NA
2	9.68	0.375126	9	9.68	NA	172	9.68	NA	689	9.68	NA	47	9.68	NA	1	9.68	NA	3	9.68	0.435155	885	9.68	NA	3	9.68	0.323058	373	9.68	NA	46	9.68	NA	1	9.68	NA	150	9.68	NA	210	9.68	NA	176	9.68	NA
2	9.69	0.375407	9	9.69	NA	175	9.69	NA	692	9.69	NA	47	9.69	NA	1	9.69	NA	3	9.69	0.436843	885	9.69	NA	3	9.69	0.323058	373	9.69	NA	46	9.69	NA	1	9.69	NA	150	9.69	NA	210	9.69	NA	176	9.69	NA
1	9.7	NA	9	9.7	NA	177	9.7	NA	693	9.7	NA	47	9.7	NA	1	9.7	NA	2	9.7	0.399178	885	9.7	NA	3	9.7	0.322027	373	9.7	NA	46	9.7	NA	2	9.7	0.361679	150	9.7	NA	210	9.7	NA	176	9.7	NA
1	9.71	NA	9	9.71	NA	177	9.71	NA	695	9.71	NA	48	9.71	NA	2	9.71	0.388406	2	9.71	0.399178	885	9.71	NA	3	9.71	0.326088	373	9.71	NA	47	9.71	NA	2	9.71	0.361679	150	9.71	NA	210	9.71	NA	176	9.71	NA
1	9.72	NA	10	9.72	NA	177	9.72	NA	697	9.72	NA	48	9.72	NA	2	9.72	0.388406	2	9.72	0.399178	885	9.72	NA	3	9.72	0.326088	373	9.72	NA	47	9.72	NA	2	9.72	0.453691	150	9.72	NA	210	9.72	NA	176	9.72	NA
1	9.73	NA	10	9.73	NA	177	9.73	NA	701	9.73	NA	48	9.73	NA	1	9.73	NA	2	9.73	0.399178	885	9.73	NA	3	9.73	0.326809	373	9.73	NA	47	9.73	NA	2	9.73	0.453691	150	9.73	NA	210	9.73	NA	176	9.73	NA
1	9.74	NA	10	9.74	NA	178	9.74	NA	703	9.74	NA	48	9.74	NA	1	9.74	NA	2	9.74	0.399178	885	9.74	NA	3	9.74	0.299482	373	9.74	NA	47	9.74	NA	2	9.74	0.461787	150	9.74	NA	210	9.74	NA	176	9.74	NA
1	9.75	NA	10	9.75	NA	179	9.75	NA	706	9.75	NA	48	9.75	NA	2	9.75	0.41934	3	9.75	0.266573	885	9.75	NA	3	9.75	0.299482	373	9.75	NA	47	9.75	NA	2	9.75	0.475866	150	9.75	NA	210	9.75	NA	176	9.75	NA
1	9.76	NA	10	9.76	NA	180	9.76	NA	707	9.76	NA	48	9.76	NA	2	9.76	0.41934	4	9.76	0.323787	885	9.76	NA	3	9.76	0.294361	373	9.76	NA	47	9.76	NA	2	9.76	0.473069	150	9.76	NA	210	9.76	NA	176	9.76	NA
1	9.77	NA	10	9.77	NA	180	9.77	NA	708	9.77	NA	48	9.77	NA	2	9.77	0.412091	3	9.77	0.266573	885	9.77	NA	4	9.77	0.341967	373	9.77	NA	47	9.77	NA	2	9.77	0.465081	150	9.77	NA	210	9.77	NA	176	9.77	NA
2	9.78	0.376727	11	9.78	NA	181	9.78	NA	711	9.78	NA	49	9.78	NA	1	9.78	NA	3	9.78	0.266573	885	9.78	NA	4	9.78	0.341967	373	9.78	NA	47	9.78	NA	2	9.78	0.465081	150	9.78	NA	210	9.78	NA	178	9.78	NA
1	9.79	NA	11	9.79	NA	181	9.79	NA	712	9.79	NA	50	9.79	NA	1	9.79	NA	3	9.79	0.266573	885	9.79	NA	4	9.79	0.378487	373	9.79	NA	47	9.79	NA	2	9.79	0.453691	150	9.79	NA	210	9.79	NA	178	9.79	NA
1	9.8	NA	11	9.8	NA	183	9.8	NA	712	9.8	NA	50	9.8	NA	1	9.8	NA	3	9.8	0.266573	885	9.8	NA	4	9.8	0.376676	373	9.8	NA	47	9.8	NA	2	9.8	0.45681	150	9.8	NA	210	9.8	NA	178	9.8	NA
1	9.81	NA	11	9.81	NA	184	9.81	NA	715	9.81	NA	51	9.81	NA	1	9.81	NA	4	9.81	0.324261	885	9.81	NA	4	9.81	0.38323	373	9.81	NA	47	9.81	NA	2	9.81	0.453987	150	9.81	NA	210	9.81	NA	178	9.81	NA
1	9.82	NA	11	9.82	NA	186	9.82	NA	716	9.82	NA	51	9.82	NA	1	9.82	NA	5	9.82	NA	885	9.82	NA	5	9.82	NA	373	9.82	NA	47	9.82	NA	2	9.82	0.453987	150	9.82	NA	210	9.82	NA	178	9.82	NA
1	9.83	NA	11	9.83	NA	187	9.83	NA	719	9.83	NA	52	9.83	NA	1	9.83	NA	3	9.83	0.266573	885	9.83	NA	5	9.83	NA	373	9.83	NA	48	9.83	NA	2	9.83	0.45681	150	9.83	NA	210	9.83	NA	178	9.83	NA
1	9.84	NA	11	9.84	NA	188	9.84	NA	720	9.84	NA	52	9.84	NA	1	9.84	NA	3	9.84	0.266573	885	9.84	NA	5	9.84	NA	373	9.84	NA	48	9.84	NA	2	9.84	0.45681	150	9.84	NA	210	9.84	NA	178	9.84	NA
1	9.85	NA	11	9.85	NA	190	9.85	NA	721	9.85	NA	52	9.85	NA	1	9.85	NA	3	9.85	0.266573	885	9.85	NA	5	9.85	NA	373	9.85	NA	48	9.85	NA	2	9.85	0.380339	150	9.85	NA	210	9.85	NA	178	9.85	NA
1	9.86	NA	11	9.86	NA	190	9.86	NA	724	9.86	NA	52	9.86	NA	1	9.86	NA	3	9.86	0.266573	885	9.86	NA	5	9.86	NA	373	9.86	NA	48	9.86	NA	2	9.86	0.506122	150	9.86	NA	210	9.86	NA	178	9.86	NA
1	9.87	NA	11	9.87	NA	193	9.87	NA	724	9.87	NA	52	9.87	NA	1	9.87	NA	6	9.87	NA	885	9.87	NA	5	9.87	NA	373	9.87	NA	49	9.87	NA	2	9.87	0.380339	150	9.87	NA	210	9.87	NA	178	9.87	NA
1	9.88	NA	12	9.88	NA	194	9.88	NA	725	9.88	NA	53	9.88	NA	1	9.88	NA	6	9.88	NA	885	9.88	NA	5	9.88	NA	373	9.88	NA	49	9.88	NA	2	9.88	0.367431	150	9.88	NA	210	9.88	NA	178	9.88	NA
1	9.89	NA	13	9.89	NA	194	9.89	NA	726	9.89	NA	54	9.89	NA	1	9.89	NA	3	9.89	0.266573	885	9.89	NA	5	9.89	NA	373	9.89	NA	49	9.89	NA	2	9.89	0.506065	150	9.89	NA	210	9.89	NA	178	9.89	NA
1	9.9	NA	14	9.9	NA	195	9.9	NA	727	9.9	NA	56	9.9	NA	1	9.9	NA	3	9.9	0.266573	885	9.9	NA	5	9.9	NA	373	9.9	NA	50	9.9	NA	2	9.9	0.194069	150	9.9	NA	210	9.9	NA	178	9.9	NA
1	9.91	NA	14	9.91	NA	197	9.91	NA	728	9.91	NA	56	9.91	NA	1	9.91	NA	3	9.91	0.266573	885	9.91	NA	5	9.91	NA	373	9.91	NA	51	9.91	NA	2	9.91	0.418964	150	9.91	NA	210	9.91	NA	178	9.91	NA
4	9.92	0.200124	14	9.92	NA	198	9.92	NA	729	9.92	NA	57	9.92	NA	1	9.92	NA	3	9.92	0.266573	885	9.92	NA	5	9.92	NA	373	9.92	NA	51	9.92	NA	1	9.92	NA	150	9.92	NA	210	9.92	NA	178	9.92	NA
1	9.93	NA	14	9.93	NA	199	9.93	NA	729	9.93	NA	57	9.93	NA	1	9.93	NA	3	9.93	0.266573	885	9.93	NA	5	9.93	NA	373	9.93	NA	53	9.93	NA	1	9.93	NA	150	9.93	NA	210	9.93	NA	178	9.93	NA
1	9.94	NA	16	9.94	NA	205	9.94	NA	730	9.94	NA	57	9.94	NA	1	9.94	NA	3	9.94	0.266573	885	9.94	NA	5	9.94	NA	373	9.94	NA	55	9.94	NA	1	9.94	NA	150	9.94	NA	210	9.94	NA	178	9.94	NA
1	9.95	NA	16	9.95	NA	206	9.95	NA	730	9.95	NA	57	9.95	NA	1	9.95	NA	3	9.95	0.266573	885	9.95	NA	5	9.95	NA	373	9.95	NA	56	9.95	NA	1	9.95	NA	150	9.95	NA	210	9.95	NA	178	9.95	NA
1	9.96	NA	16	9.96	NA	207	9.96	NA	731	9.96	NA	57	9.96	NA	1	9.96	NA	3	9.96	0.266573	885	9.96	NA	5	9.96	NA	373	9.96	NA	56	9.96	NA	1	9.96	NA	150	9.96	NA	210	9.96	NA	178	9.96	NA
1	9.97	NA	16	9.97	NA	208	9.97	NA	731	9.97	NA	57	9.97	NA	1	9.97	NA	3	9.97	0.266573	885	9.97	NA	5	9.97	NA	373	9.97	NA	56	9.97	NA	1	9.97	NA	150	9.97	NA	210	9.97	NA	178	9.97	NA
1	9.98	NA	17	9.98	NA	211	9.98	NA	731	9.98	NA	57	9.98	NA	1	9.98	NA	3	9.98	0.266573	885	9.98	NA	5	9.98	NA	373	9.98	NA	56	9.98	NA	1	9.98	NA	150	9.98	NA	210	9.98	NA	178	9.98	NA
1	9.99	NA	17	9.99	NA	211	9.99	NA	732	9.99	NA	57	9.99	NA	1	9.99	NA	3	9.99	0.266573	885	9.99	NA	5	9.99	NA	373	9.99	NA	56	9.99	NA	1	9.99	NA	150	9.99	NA	210	9.99	NA	178	9.99	NA
1	10	NA	17	10	NA	212	10	NA	732	10	NA	57	10	NA	1	10	NA	3	10	0.266573	885	10	NA	5	10	NA	373	10	NA	56	10	NA	1	10	NA	150	10	NA	210	10	NA	178	10	NA
1	10.01	NA	17	10.01	NA	213	10.01	NA	733	10.01	NA	57	10.01	NA	1	10.01	NA	3	10.01	0.266573	885	10.01	NA	5	10.01	NA	373	10.01	NA	56	10.01	NA	1	10.01	NA	150	10.01	NA	210	10.01	NA	178	10.01	NA
1	10.02	NA	17	10.02	NA	214	10.02	NA	733	10.02	NA	57	10.02	NA	1	10.02	NA	3	10.02	0.266573	885	10.02	NA	5	10.02	NA	373	10.02	NA	56	10.02	NA	1	10.02	NA	150	10.02	NA	210	10.02	NA	178	10.02	NA
1	10.03	NA	17	10.03	NA	216	10.03	NA	733	10.03	NA	57	10.03	NA	1	10.03	NA	3	10.03	0.266573	885	10.03	NA	5	10.03	NA	373	10.03	NA	58	10.03	NA	1	10.03	NA	150	10.03	NA	210	10.03	NA	178	10.03	NA
5	10.04	NA	17	10.04	NA	219	10.04	NA	734	10.04	NA	57	10.04	NA	1	10.04	NA	3	10.04	0.266573	885	10.04	NA	5	10.04	NA	373	10.04	NA	58	10.04	NA	1	10.04	NA	150	10.04	NA	210	10.04	NA	178	10.04	NA
6	10.05	NA	18	10.05	NA	221	10.05	NA	734	10.05	NA	58	10.05	NA	1	10.05	NA	3	10.05	0.266573	885	10.05	NA	5	10.05	NA	373	10.05	NA	59	10.05	NA	1	10.05	NA	150	10.05	NA	210	10.05	NA	178	10.05	NA
1	10.06	NA	18	10.06	NA	222	10.06	NA	735	10.06	NA	1	10.06	NA	1	10.06	NA	4	10.06	0.324261	885	10.06	NA	5	10.06	NA	373	10.06	NA	59	10.06	NA	1	10.06	NA	150	10.06	NA	210	10.06	NA	178	10.06	NA
1	10.07	NA	19	10.07	NA	229	10.07	NA	735	10.07	NA	1	10.07	NA	1	10.07	NA	3	10.07	0.266573	885	10.07	NA	5	10.07	NA	373	10.07	NA	60	10.07	NA	1	10.07	NA	150	10.07	NA	210	10.07	NA	178	10.07	NA
1	10.08	NA	19	10.08	NA	230	10.08	NA	736	10.08	NA	2	10.08	0.519684	1	10.08	NA	3	10.08	0.266573	885	10.08	NA	5	10.08	NA	373	10.08	NA	61	10.08	NA	1	10.08	NA	150	10.08	NA	210	10.08	NA	178	10.08	NA
1	10.09	NA	19	10.09	NA	230	10.09	NA	738	10.09	NA	2	10.09	0.519684	1	10.09	NA	3	10.09	0.266573	885	10.09	NA	5	10.09	NA	373	10.09	NA	61	10.09	NA	1	10.09	NA	150	10.09	NA	210	10.09	NA	178	10.09	NA
1	10.1	NA	19	10.1	NA	232	10.1	NA	739	10.1	NA	2	10.1	0.519684	1	10.1	NA	3	10.1	0.266573	885	10.1	NA	5	10.1	NA	373	10.1	NA	61	10.1	NA	1	10.1	NA	150	10.1	NA	210	10.1	NA	178	10.1	NA

## Sheet: NNC
spambase		Indian_liver_patient		blood_transfusion_service		pima_Indians_diabetes		parkinsons		QSAR		Ionosphere		mammographic_mass		Breast_Cancer_Wisconsin_Diagnost		jain		fu_flame		chang_pathbased		iris		seeds		wine
iterations	f1score	iterations	f1score	iterations	f1score	iterations	f1score	iterations	f1score	iterations	f1score	iterations	f1score	iterations	f1score	iterations	f1score	iterations	f1score	iterations	f1score	iterations	f1score	iterations	f1score	iterations	f1score	iterations	f1score
2000	0.502981	2000	0.582686	2000	0.533722	2000	0.593109	2000	0.637576	2000	0.590941	2000	0.693841	2000	0.648705	2000	0.877713	2000	0.802246	2000	0.818179	2000	0.625105	2000	0.866453	2000	0.841507	2000	0.954936
4000	0.511416	4000	0.575049	4000	0.555432	4000	0.665094	4000	0.637576	4000	0.544412	4000	0.702355	4000	0.768599	4000	0.915941	4000	0.851916	4000	0.822222	4000	0.711706	4000	0.885279	4000	0.938275	4000	0.972178
6000	0.496116	6000	0.570175	6000	0.533269	6000	0.648785	6000	0.637576	6000	0.681997	6000	0.702355	6000	0.781965	6000	0.915572	6000	0.846426	6000	0.825875	6000	0.713478	6000	0.885279	6000	0.943178	6000	0.972178
8000	0.556787	8000	0.574424	8000	0.527402	8000	0.703425	8000	0.637576	8000	0.59838	8000	0.702355	8000	0.794347	8000	0.917582	8000	0.860859	8000	0.81694	8000	0.726982	8000	0.885279	8000	0.938123	8000	0.972178
10000	0.523459	10000	0.577759	10000	0.52004	10000	0.558987	10000	0.637576	10000	0.705714	10000	0.702355	10000	0.798727	10000	0.913556	10000	0.863642	10000	0.830317	10000	0.724239	10000	0.885279	10000	0.943178	10000	0.972178
12000	0.559838	12000	0.573137	12000	0.528139	12000	0.707914	12000	0.637576	12000	0.64329	12000	0.702355	12000	0.796465	12000	0.924741	12000	0.852569	12000	0.812447	12000	0.722326	12000	0.885279	12000	0.943178	12000	0.972178
14000	0.597493	14000	0.5667	14000	0.521315	14000	0.597484	14000	0.637576	14000	0.689961	14000	0.702355	14000	0.797615	14000	0.922541	14000	0.860859	14000	0.821416	14000	0.722326	14000	0.885279	14000	0.947905	14000	0.972178
16000	0.539883	16000	0.578885	16000	0.524343	16000	0.623489	16000	0.637576	16000	0.70112	16000	0.702355	16000	0.797535	16000	0.922722	16000	0.857444	16000	0.826268	16000	0.722326	16000	0.885279	16000	0.938394	16000	0.972178
18000	0.518208	18000	0.575271	18000	0.516967	18000	0.590586	18000	0.637576	18000	0.677389	18000	0.702355	18000	0.797576	18000	0.928434	18000	0.857444	18000	0.81694	18000	0.722326	18000	0.885279	18000	0.943178	18000	0.972178
20000	0.636201	20000	0.5667	20000	0.508305	20000	0.591707	20000	0.637576	20000	0.665821	20000	0.702355	20000	0.797615	20000	0.930287	20000	0.858086	20000	0.821416	20000	0.726982	20000	0.885279	20000	0.943178	20000	0.972178
22000	0.647504	22000	0.583748	22000	0.53835	22000	0.591352	22000	0.637576	22000	0.656322	22000	0.702355	22000	0.797576	22000	0.915572	22000	0.863642	22000	0.821416	22000	0.722326	22000	0.885279	22000	0.943178	22000	0.972178
24000	0.682163	24000	0.575911	24000	0.529088	24000	0.624387	24000	0.637576	24000	0.684528	24000	0.702355	24000	0.795314	24000	0.928434	24000	0.863642	24000	0.821416	24000	0.722326	24000	0.885279	24000	0.943178	24000	0.972178
26000	0.663825	26000	0.570325	26000	0.531536	26000	0.630143	26000	0.637576	26000	0.677324	26000	0.702355	26000	0.795314	26000	0.924207	26000	0.860859	26000	0.825875	26000	0.722346	26000	0.885279	26000	0.943178	26000	0.972178
28000	0.7097	28000	0.573273	28000	0.520494	28000	0.597097	28000	0.637576	28000	0.66547	28000	0.702355	28000	0.797576	28000	0.928434	28000	0.856788	28000	0.825875	28000	0.722326	28000	0.885279	28000	0.943178	28000	0.972178
30000	0.694912	30000	0.574166	30000	0.520494	30000	0.573259	30000	0.637576	30000	0.653934	30000	0.702355	30000	0.796465	30000	0.928434	30000	0.863642	30000	0.817381	30000	0.722326	30000	0.885279	30000	0.943178	30000	0.972178
32000	0.523654	32000	0.572302	32000	0.511336	32000	0.591738	32000	0.364821	32000	0.666877	32000	0.702355	32000	0.795314	32000	0.926414	32000	0.860859	32000	0.825875	32000	0.722326	32000	0.885279	32000	0.943178	32000	0.972178
34000	0.75774	34000	0.573137	34000	0.511395	34000	0.603148	34000	0.637576	34000	0.653407	34000	0.702355	34000	0.796382	34000	0.926586	34000	0.863642	34000	0.825875	34000	0.722326	34000	0.885279	34000	0.943178	34000	0.972178
36000	0.759948	36000	0.576754	36000	0.52526	36000	0.625881	36000	0.637576	36000	0.663468	36000	0.702355	36000	0.795354	36000	0.926414	36000	0.860859	36000	0.825875	36000	0.722326	36000	0.885279	36000	0.943178	36000	0.972178
38000	0.78608	38000	0.570175	38000	0.522263	38000	0.633194	38000	0.364821	38000	0.341229	38000	0.702355	38000	0.796465	38000	0.928434	38000	0.863642	38000	0.826635	38000	0.722326	38000	0.885279	38000	0.943178	38000	0.972178
40000	0.786512	40000	0.57803	40000	0.51885	40000	0.603148	40000	0.637576	40000	0.383419	40000	0.702355	40000	0.796465	40000	0.928434	40000	0.860859	40000	0.826635	40000	0.722326	40000	0.885279	40000	0.943178	40000	0.972178
42000	0.734949	42000	0.56817	42000	0.520494	42000	0.572782	42000	0.637576	42000	0.660458	42000	0.702355	42000	0.796465	42000	0.924388	42000	0.858086	42000	0.825875	42000	0.722326	42000	0.885279	42000	0.943178	42000	0.972178
44000	0.789436	44000	0.571111	44000	0.521446	44000	0.627923	44000	0.637576	44000	0.651223	44000	0.702355	44000	0.796425	44000	0.915572	44000	0.863642	44000	0.821416	44000	0.722326	44000	0.885279	44000	0.943178	44000	0.972178
46000	0.778221	46000	0.564427	46000	0.513351	46000	0.571392	46000	0.637576	46000	0.340763	46000	0.702355	46000	0.795273	46000	0.928434	46000	0.860224	46000	0.821833	46000	0.722326	46000	0.885279	46000	0.943178	46000	0.972178
48000	0.807958	48000	0.57654	48000	0.519971	48000	0.624139	48000	0.637576	48000	0.659752	48000	0.702355	48000	0.795314	48000	0.915572	48000	0.863642	48000	0.825875	48000	0.722326	48000	0.885279	48000	0.943178	48000	0.972178
50000	0.794002	50000	0.558667	50000	0.523771	50000	0.633021	50000	0.637576	50000	0.655129	50000	0.702355	50000	0.796465	50000	0.928434	50000	0.863014	50000	0.826635	50000	0.722326	50000	0.885279	50000	0.943178	50000	0.972178
52000	0.80002	52000	0.569332	52000	0.528658	52000	0.573701	52000	0.637576	52000	0.655221	52000	0.702355	52000	0.796382	52000	0.928434	52000	0.854675	52000	0.825875	52000	0.722326	52000	0.885279	52000	0.943178	52000	0.972178
54000	0.80374	54000	0.572302	54000	0.516967	54000	0.630592	54000	0.637576	54000	0.338473	54000	0.702355	54000	0.796425	54000	0.915572	54000	0.860859	54000	0.821416	54000	0.722326	54000	0.885279	54000	0.943178	54000	0.972178
56000	0.796858	56000	0.570325	56000	0.520994	56000	0.632709	56000	0.637576	56000	0.657034	56000	0.702355	56000	0.797615	56000	0.928434	56000	0.863642	56000	0.826635	56000	0.722326	56000	0.885279	56000	0.943178	56000	0.972178
58000	0.832257	58000	0.568693	58000	0.523771	58000	0.587122	58000	0.364821	58000	0.663165	58000	0.702355	58000	0.796465	58000	0.915572	58000	0.860859	58000	0.826635	58000	0.722326	58000	0.885279	58000	0.943178	58000	0.972178
60000	0.731811	60000	0.571447	60000	0.51885	60000	0.623036	60000	0.364821	60000	0.659452	60000	0.702355	60000	0.796465	60000	0.924388	60000	0.863642	60000	0.825875	60000	0.722326	60000	0.885279	60000	0.943178	60000	0.972178
62000	0.823784	62000	0.567377	62000	0.513351	62000	0.631908	62000	0.637576	62000	0.664968	62000	0.702355	62000	0.796425	62000	0.928434	62000	0.860224	62000	0.825875	62000	0.722326	62000	0.885279	62000	0.943178	62000	0.972178
64000	0.788634	64000	0.576261	64000	0.519557	64000	0.626599	64000	0.637576	64000	0.655129	64000	0.702355	64000	0.796465	64000	0.924388	64000	0.860224	64000	0.826635	64000	0.722326	64000	0.885279	64000	0.943178	64000	0.972178
66000	0.830188	66000	0.570325	66000	0.522626	66000	0.567794	66000	0.637576	66000	0.654314	66000	0.702355	66000	0.796465	66000	0.926586	66000	0.863642	66000	0.826635	66000	0.722326	66000	0.885279	66000	0.943178	66000	0.972178
68000	0.836255	68000	0.572474	68000	0.519192	68000	0.628573	68000	0.637576	68000	0.659846	68000	0.702355	68000	0.796465	68000	0.928434	68000	0.863642	68000	0.826635	68000	0.722326	68000	0.885279	68000	0.943178	68000	0.972178
70000	0.820757	70000	0.57654	70000	0.525774	70000	0.632555	70000	0.637576	70000	0.674517	70000	0.702355	70000	0.796465	70000	0.926586	70000	0.863642	70000	0.826635	70000	0.722326	70000	0.885279	70000	0.943178	70000	0.972178
72000	0.820152	72000	0.564427	72000	0.520994	72000	0.590202	72000	0.637576	72000	0.659452	72000	0.702355	72000	0.797576	72000	0.928434	72000	0.857444	72000	0.825875	72000	0.722326	72000	0.885279	72000	0.943178	72000	0.972178
74000	0.815558	74000	0.574617	74000	0.523385	74000	0.63436	74000	0.637576	74000	0.667136	74000	0.702355	74000	0.796465	74000	0.924388	74000	0.860859	74000	0.826635	74000	0.722326	74000	0.885279	74000	0.943178	74000	0.972178
76000	0.830069	76000	0.566563	76000	0.524305	76000	0.629482	76000	0.637576	76000	0.655034	76000	0.702355	76000	0.796465	76000	0.926586	76000	0.863642	76000	0.826635	76000	0.722326	76000	0.885279	76000	0.943178	76000	0.972178
78000	0.840458	78000	0.579521	78000	0.526263	78000	0.635249	78000	0.637576	78000	0.660458	78000	0.702355	78000	0.794204	78000	0.928434	78000	0.863642	78000	0.825875	78000	0.722326	78000	0.885279	78000	0.943178	78000	0.972178
80000	0.832744	80000	0.578885	80000	0.518478	80000	0.566768	80000	0.637576	80000	0.653224	80000	0.702355	80000	0.796465	80000	0.915572	80000	0.863642	80000	0.826635	80000	0.722326	80000	0.885279	80000	0.943178	80000	0.972178
82000	0.827884	82000	0.579257	82000	0.527693	82000	0.594801	82000	0.637576	82000	0.666295	82000	0.702355	82000	0.796465	82000	0.928434	82000	0.863642	82000	0.826635	82000	0.722326	82000	0.885279	82000	0.943178	82000	0.972178
84000	0.841516	84000	0.570175	84000	0.521869	84000	0.575218	84000	0.637576	84000	0.668666	84000	0.702355	84000	0.796465	84000	0.915572	84000	0.863642	84000	0.825875	84000	0.722326	84000	0.885279	84000	0.943178	84000	0.972178
86000	0.838102	86000	0.573137	86000	0.51321	86000	0.640161	86000	0.364821	86000	0.662365	86000	0.702355	86000	0.796465	86000	0.928434	86000	0.863642	86000	0.826635	86000	0.722326	86000	0.885279	86000	0.943178	86000	0.972178
88000	0.831319	88000	0.575271	88000	0.522398	88000	0.626814	88000	0.637576	88000	0.662365	88000	0.702355	88000	0.796465	88000	0.915572	88000	0.863642	88000	0.826635	88000	0.722326	88000	0.885279	88000	0.943178	88000	0.972178
90000	0.767596	90000	0.574762	90000	0.514706	90000	0.585189	90000	0.364821	90000	0.662465	90000	0.702355	90000	0.796465	90000	0.915572	90000	0.863642	90000	0.825875	90000	0.722326	90000	0.885279	90000	0.943178	90000	0.972178
92000	0.838276	92000	0.569519	92000	0.520994	92000	0.579403	92000	0.637576	92000	0.657647	92000	0.702355	92000	0.796465	92000	0.915572	92000	0.863642	92000	0.825875	92000	0.722326	92000	0.885279	92000	0.943178	92000	0.972178
94000	0.833452	94000	0.574424	94000	0.527224	94000	0.621934	94000	0.637576	94000	0.655221	94000	0.702355	94000	0.795314	94000	0.915572	94000	0.860224	94000	0.825875	94000	0.722326	94000	0.885279	94000	0.943178	94000	0.972178
96000	0.82929	96000	0.566009	96000	0.52526	96000	0.630143	96000	0.637576	96000	0.664273	96000	0.702355	96000	0.796465	96000	0.928434	96000	0.863642	96000	0.825875	96000	0.722326	96000	0.885279	96000	0.943178	96000	0.972178
98000	0.829008	98000	0.570175	98000	0.519087	98000	0.625243	98000	0.364821	98000	0.658846	98000	0.702355	98000	0.796465	98000	0.928434	98000	0.860224	98000	0.826635	98000	0.722326	98000	0.885279	98000	0.943178	98000	0.972178
100000	0.834905	100000	0.572065	100000	0.527224	100000	0.636149	100000	0.637576	100000	0.665947	100000	0.702355	100000	0.796465	100000	0.928434	100000	0.863642	100000	0.825875	100000	0.722326	100000	0.885279	100000	0.943178	100000	0.972178
102000	0.838634	102000	0.579721	102000	0.515239	102000	0.573701	102000	0.364821	102000	0.657748	102000	0.702355	102000	0.796465	102000	0.926414	102000	0.863642	102000	0.825875	102000	0.722326	102000	0.885279	102000	0.943178	102000	0.972178
104000	0.831314	104000	0.57654	104000	0.525675	104000	0.629921	104000	0.637576	104000	0.654937	104000	0.702355	104000	0.796465	104000	0.915572	104000	0.863642	104000	0.826635	104000	0.722326	104000	0.885279	104000	0.943178	104000	0.972178
106000	0.840725	106000	0.577399	106000	0.518076	106000	0.621653	106000	0.637576	106000	0.656844	106000	0.702355	106000	0.796465	106000	0.915572	106000	0.863642	106000	0.825875	106000	0.722326	106000	0.885279	106000	0.943178	106000	0.972178
108000	0.843741	108000	0.57654	108000	0.51713	108000	0.629033	108000	0.637576	108000	0.332093	108000	0.702355	108000	0.796425	108000	0.915572	108000	0.863642	108000	0.826635	108000	0.722326	108000	0.885279	108000	0.943178	108000	0.972178
110000	0.841031	110000	0.56817	110000	0.52092	110000	0.625242	110000	0.637576	110000	0.659654	110000	0.702355	110000	0.796465	110000	0.928434	110000	0.863642	110000	0.826635	110000	0.722326	110000	0.885279	110000	0.943178	110000	0.972178
112000	0.830513	112000	0.56636	112000	0.516027	112000	0.581358	112000	0.637576	112000	0.660354	112000	0.702355	112000	0.796425	112000	0.915572	112000	0.860224	112000	0.826635	112000	0.722326	112000	0.885279	112000	0.943178	112000	0.972178
114000	0.838131	114000	0.579521	114000	0.526729	114000	0.627265	114000	0.637576	114000	0.659555	114000	0.702355	114000	0.796465	114000	0.915572	114000	0.863642	114000	0.825875	114000	0.722326	114000	0.885279	114000	0.943178	114000	0.972178
116000	0.844715	116000	0.575271	116000	0.519793	116000	0.627706	116000	0.364821	116000	0.657034	116000	0.702355	116000	0.796465	116000	0.928434	116000	0.863642	116000	0.825875	116000	0.722326	116000	0.885279	116000	0.943178	116000	0.972178
118000	0.84302	118000	0.575049	118000	0.51389	118000	0.628373	118000	0.637576	118000	0.332093	118000	0.702355	118000	0.796465	118000	0.915572	118000	0.863642	118000	0.825875	118000	0.722326	118000	0.885279	118000	0.943178	118000	0.972178
120000	0.844587	120000	0.569519	120000	0.523385	120000	0.628573	120000	0.637576	120000	0.663165	120000	0.702355	120000	0.797576	120000	0.915572	120000	0.863642	120000	0.826635	120000	0.722326	120000	0.885279	120000	0.943178	120000	0.972178
122000	0.833855	122000	0.564542	122000	0.521315	122000	0.625492	122000	0.364821	122000	0.65894	122000	0.702355	122000	0.796465	122000	0.928434	122000	0.860224	122000	0.826635	122000	0.722326	122000	0.885279	122000	0.943178	122000	0.972178
124000	0.844302	124000	0.569519	124000	0.517628	124000	0.586751	124000	0.364821	124000	0.662465	124000	0.702355	124000	0.796465	124000	0.928434	124000	0.863642	124000	0.826635	124000	0.722326	124000	0.885279	124000	0.943178	124000	0.972178
126000	0.842415	126000	0.579521	126000	0.520369	126000	0.629482	126000	0.637576	126000	0.653407	126000	0.702355	126000	0.796465	126000	0.928434	126000	0.863642	126000	0.825875	126000	0.722326	126000	0.885279	126000	0.943178	126000	0.972178
128000	0.837842	128000	0.572936	128000	0.52526	128000	0.568446	128000	0.637576	128000	0.666295	128000	0.702355	128000	0.795314	128000	0.915572	128000	0.863642	128000	0.825875	128000	0.722326	128000	0.885279	128000	0.943178	128000	0.972178
130000	0.844085	130000	0.571799	130000	0.523211	130000	0.633021	130000	0.637576	130000	0.665176	130000	0.702355	130000	0.796465	130000	0.928434	130000	0.863642	130000	0.826635	130000	0.722326	130000	0.885279	130000	0.943178	130000	0.972178
132000	0.840991	132000	0.571111	132000	0.522427	132000	0.63459	132000	0.637576	132000	0.666981	132000	0.702355	132000	0.796465	132000	0.915572	132000	0.863642	132000	0.826635	132000	0.722326	132000	0.885279	132000	0.943178	132000	0.972178
134000	0.835693	134000	0.569332	134000	0.521446	134000	0.629684	134000	0.637576	134000	0.667977	134000	0.702355	134000	0.796465	134000	0.928434	134000	0.863642	134000	0.826635	134000	0.722326	134000	0.885279	134000	0.943178	134000	0.972178
136000	0.834227	136000	0.572936	136000	0.52511	136000	0.63214	136000	0.637576	136000	0.668806	136000	0.702355	136000	0.796465	136000	0.915572	136000	0.863642	136000	0.826635	136000	0.722326	136000	0.885279	136000	0.943178	136000	0.972178
138000	0.841138	138000	0.575428	138000	0.52092	138000	0.633478	138000	0.637576	138000	0.665947	138000	0.702355	138000	0.796465	138000	0.915572	138000	0.863642	138000	0.825875	138000	0.722326	138000	0.885279	138000	0.943178	138000	0.972178
140000	0.834785	140000	0.564427	140000	0.518076	140000	0.630072	140000	0.364821	140000	0.660752	140000	0.702355	140000	0.796465	140000	0.915572	140000	0.863642	140000	0.826635	140000	0.722326	140000	0.885279	140000	0.943178	140000	0.972178
142000	0.838398	142000	0.569079	142000	0.508897	142000	0.590561	142000	0.637576	142000	0.332093	142000	0.702355	142000	0.796465	142000	0.915572	142000	0.863642	142000	0.826635	142000	0.722326	142000	0.885279	142000	0.943178	142000	0.972178
144000	0.840955	144000	0.571447	144000	0.512323	144000	0.580616	144000	0.637576	144000	0.655939	144000	0.702355	144000	0.796465	144000	0.915572	144000	0.863642	144000	0.825875	144000	0.722326	144000	0.885279	144000	0.943178	144000	0.972178
146000	0.842434	146000	0.568693	146000	0.518135	146000	0.635704	146000	0.637576	146000	0.65855	146000	0.702355	146000	0.796465	146000	0.915572	146000	0.863642	146000	0.826635	146000	0.722326	146000	0.885279	146000	0.943178	146000	0.972178
148000	0.834707	148000	0.570817	148000	0.514183	148000	0.624597	148000	0.637576	148000	0.660656	148000	0.702355	148000	0.796465	148000	0.928434	148000	0.863642	148000	0.826635	148000	0.722326	148000	0.885279	148000	0.943178	148000	0.972178
150000	0.835607	150000	0.570997	150000	0.514501	150000	0.633669	150000	0.364821	150000	0.65875	150000	0.702355	150000	0.796465	150000	0.915572	150000	0.863642	150000	0.825875	150000	0.722326	150000	0.885279	150000	0.943178	150000	0.972178
152000	0.816233	152000	0.573787	152000	0.514706	152000	0.628813	152000	0.364821	152000	0.669849	152000	0.702355	152000	0.796465	152000	0.928434	152000	0.863642	152000	0.825875	152000	0.722326	152000	0.885279	152000	0.943178	152000	0.972178
154000	0.839962	154000	0.563859	154000	0.512631	154000	0.573701	154000	0.637576	154000	0.656035	154000	0.702355	154000	0.796465	154000	0.915572	154000	0.863642	154000	0.825875	154000	0.722326	154000	0.885279	154000	0.943178	154000	0.972178
156000	0.841681	156000	0.571447	156000	0.516967	156000	0.624139	156000	0.637576	156000	0.66149	156000	0.702355	156000	0.796465	156000	0.928434	156000	0.863642	156000	0.826635	156000	0.722326	156000	0.885279	156000	0.943178	156000	0.972178
158000	0.841132	158000	0.568469	158000	0.511336	158000	0.630796	158000	0.637576	158000	0.669006	158000	0.702355	158000	0.796465	158000	0.915572	158000	0.863642	158000	0.825875	158000	0.722326	158000	0.885279	158000	0.943178	158000	0.972178
160000	0.840448	160000	0.571656	160000	0.528539	160000	0.580914	160000	0.637576	160000	0.663369	160000	0.702355	160000	0.795314	160000	0.928434	160000	0.863642	160000	0.826635	160000	0.722326	160000	0.885279	160000	0.943178	160000	0.972178
162000	0.834137	162000	0.572065	162000	0.52004	162000	0.573259	162000	0.637576	162000	0.664613	162000	0.702355	162000	0.796465	162000	0.915572	162000	0.863642	162000	0.825875	162000	0.722326	162000	0.885279	162000	0.943178	162000	0.972178
164000	0.840253	164000	0.569958	164000	0.516184	164000	0.588224	164000	0.364821	164000	0.332093	164000	0.702355	164000	0.796465	164000	0.928434	164000	0.863642	164000	0.825875	164000	0.722326	164000	0.885279	164000	0.943178	164000	0.972178
166000	0.841589	166000	0.575049	166000	0.516027	166000	0.624387	166000	0.637576	166000	0.658651	166000	0.702355	166000	0.795314	166000	0.928434	166000	0.863642	166000	0.826635	166000	0.722326	166000	0.885279	166000	0.943178	166000	0.972178
168000	0.837533	168000	0.576754	168000	0.516591	168000	0.62703	168000	0.637576	168000	0.332093	168000	0.702355	168000	0.796465	168000	0.915572	168000	0.863642	168000	0.825875	168000	0.722326	168000	0.885279	168000	0.943178	168000	0.972178
170000	0.837201	170000	0.572474	170000	0.522819	170000	0.63103	170000	0.364821	170000	0.663369	170000	0.702355	170000	0.796465	170000	0.915572	170000	0.863642	170000	0.825875	170000	0.722326	170000	0.885279	170000	0.943178	170000	0.972178
172000	0.837082	172000	0.57865	172000	0.52526	172000	0.634784	172000	0.637576	172000	0.655221	172000	0.702355	172000	0.796465	172000	0.915572	172000	0.863642	172000	0.825875	172000	0.722326	172000	0.885279	172000	0.943178	172000	0.972178
174000	0.836506	174000	0.571111	174000	0.524343	174000	0.579847	174000	0.637576	174000	0.339952	174000	0.702355	174000	0.796465	174000	0.915572	174000	0.863642	174000	0.826635	174000	0.722326	174000	0.885279	174000	0.943178	174000	0.972178
176000	0.839455	176000	0.570175	176000	0.520494	176000	0.579847	176000	0.637576	176000	0.332093	176000	0.702355	176000	0.796465	176000	0.915572	176000	0.863642	176000	0.826635	176000	0.722326	176000	0.885279	176000	0.943178	176000	0.972178
178000	0.835714	178000	0.568693	178000	0.52138	178000	0.628136	178000	0.637576	178000	0.65241	178000	0.702355	178000	0.796465	178000	0.915572	178000	0.863642	178000	0.825875	178000	0.722326	178000	0.885279	178000	0.943178	178000	0.972178
180000	0.841497	180000	0.567211	180000	0.51713	180000	0.57789	180000	0.637576	180000	0.670352	180000	0.702355	180000	0.796465	180000	0.915572	180000	0.863642	180000	0.826635	180000	0.722326	180000	0.885279	180000	0.943178	180000	0.972178
182000	0.840373	182000	0.573787	182000	0.511696	182000	0.584744	182000	0.637576	182000	0.339952	182000	0.702355	182000	0.796465	182000	0.915572	182000	0.863642	182000	0.825875	182000	0.722326	182000	0.885279	182000	0.943178	182000	0.972178
184000	0.841756	184000	0.575911	184000	0.520369	184000	0.63103	184000	0.637576	184000	0.65875	184000	0.702355	184000	0.796465	184000	0.915572	184000	0.860859	184000	0.826635	184000	0.722326	184000	0.885279	184000	0.943178	184000	0.972178
186000	0.842351	186000	0.577399	186000	0.512957	186000	0.583233	186000	0.637576	186000	0.663268	186000	0.702355	186000	0.796465	186000	0.915572	186000	0.863642	186000	0.825875	186000	0.722326	186000	0.885279	186000	0.943178	186000	0.972178
188000	0.832203	188000	0.570175	188000	0.511696	188000	0.628813	188000	0.637576	188000	0.669509	188000	0.702355	188000	0.796425	188000	0.915572	188000	0.863642	188000	0.825875	188000	0.722326	188000	0.885279	188000	0.943178	188000	0.972178
190000	0.838876	190000	0.576098	190000	0.514706	190000	0.63459	190000	0.637576	190000	0.672691	190000	0.702355	190000	0.796465	190000	0.915572	190000	0.863642	190000	0.826635	190000	0.722326	190000	0.885279	190000	0.943178	190000	0.972178
192000	0.842309	192000	0.569696	192000	0.517534	192000	0.621248	192000	0.364821	192000	0.665276	192000	0.702355	192000	0.796465	192000	0.928434	192000	0.863642	192000	0.826635	192000	0.722326	192000	0.885279	192000	0.943178	192000	0.972178
194000	0.838751	194000	0.565084	194000	0.518478	194000	0.627706	194000	0.637576	194000	0.332093	194000	0.702355	194000	0.796465	194000	0.915572	194000	0.863642	194000	0.825875	194000	0.722326	194000	0.885279	194000	0.943178	194000	0.972178
196000	0.849227	196000	0.576754	196000	0.514706	196000	0.629243	196000	0.637576	196000	0.660752	196000	0.702355	196000	0.796465	196000	0.915572	196000	0.863642	196000	0.825875	196000	0.722326	196000	0.885279	196000	0.943178	196000	0.972178
198000	0.835915	198000	0.563757	198000	0.528129	198000	0.625925	198000	0.637576	198000	0.655034	198000	0.702355	198000	0.796465	198000	0.926586	198000	0.863642	198000	0.825875	198000	0.722326	198000	0.885279	198000	0.943178	198000	0.972178
200000	0.838244	200000	0.570325	200000	0.515648	200000	0.591738	200000	0.637576	200000	0.655939	200000	0.702355	200000	0.796465	200000	0.928434	200000	0.863642	200000	0.826635	200000	0.722326	200000	0.885279	200000	0.943178	200000	0.972178
	iterations	spambase	Indian_liver_patient	blood_transfusion_service	pima_Indians_diabetes	parkinsons	QSAR	Ionosphere	mammographic_mass	Breast_Cancer_Wisconsin_Diagnost	jain	fu_flame	chang_pathbased	iris	seeds	wine
k=2	200000	0.83848	0.5667	0.521869	0.632813	0.423077	0.663369	0.702355	0.796465	0.928434	0.863642	0.826635	0.516952	0.555556	0.541352	0.552189
k=3	200000	0.506679	0.348796	0.327767	0.383234	0.425621	0.419086	0.495411	0.475618	0.531797	0.514218	0.581271	0.722326	0.885279	0.943178	0.972178
k=4	200000	0.307577	0.216241	0.221451	0.251023	0.29868	0.26561	0.38272	0.299167	0.345192	0.367007	0.394202	0.487006	0.606331	0.661326	0.687803
