# Supplementary material for: Nuclear Norm Clustering: a promising alternative method for clustering tasks
Source: Sci Rep. 2018 Jul 18;8:10873. doi: 10.1038/s41598-018-29246-4 (PMC6052164; doi:10.1038/s41598-018-29246-4)
Supplement: Supplementary file 3 — Supplemental Materials 3 [file 41598_2018_29246_MOESM3_ESM.xls]

## Sheet: Sheet1
Datasets	nnc	clusterdp	pvalue*
spambase	0.800601	0.653591	0.46994
Indian liver patient	0.575911	0.561788
spectf	0.395928	0.402381
blood transfusion service center	0.513566	0.602676
pima Indians diabetes	0.631254	0.395389
parkinsons	0.637576	0.623552
QSAR biodegradation	0.679335	0.395127
Ionosphere	0.702355	0.652807
mammographic mass	0.79293	0.663121
breast cancer wisconsin diagnostic	0.928434	0.891139
jain	0.863642	0.907253
flame	0.825875	0.786667
pathbased	0.722326	0.740741
iris	0.885279	0.868589
seeds	0.943178	0.928321
wine	0.972178	0.708231
*The pvalue was calculated by Wilcoxon Rank Sum test (paired=TRUE, alternative ="greater").
Datasets	nnc	diana	pvalue*
spambase	0.800601	0.37792	0.00134277
Indian liver patient	0.575911	0.412183
spectf	0.395928	0.424569
blood transfusion service center	0.513566	0.554736
pima Indians diabetes	0.631254	0.638464
parkinsons	0.637576	0.407295
QSAR biodegradation	0.679335	0.398175
Ionosphere	0.702355	0.399178
mammographic mass	0.79293	0.342443
breast cancer wisconsin diagnostic	0.928434	0.824429
jain	0.863642	0.84165
flame	0.825875	0.830317
pathbased	0.722326	0.766763
iris	0.885279	0.812659
seeds	0.943178	0.903686
wine	0.972178	0.824535
*The pvalue was calculated by Wilcoxon Rank Sum test (paired=TRUE, alternative ="greater").
Datasets	nnc	agnes	pvalue*
spambase	0.800601	0.374524	0.00050354
Indian liver patient	0.575911	0.376749
spectf	0.395928	0.381944
blood transfusion service center	0.513566	0.536252
pima Indians diabetes	0.631254	0.646496
parkinsons	0.637576	0.668803
QSAR biodegradation	0.679335	0.711941
Ionosphere	0.702355	0.701704
mammographic mass	0.79293	0.77903
breast cancer wisconsin diagnostic	0.928434	0.868319
jain	0.863642	0.861479
flame	0.825875	0.770351
pathbased	0.722326	0.70333
iris	0.885279	0.819429
seeds	0.943178	0.928956
wine	0.972178	0.927217
*The pvalue was calculated by Wilcoxon Rank Sum test (paired=TRUE, alternative ="greater").
Datasets	nnc	clara	pvalue*
spambase	0.800601	0.377065	0.0467224
Indian liver patient	0.575911	0.541833
spectf	0.395928	0.393046
blood transfusion service center	0.513566	0.530828
pima Indians diabetes	0.631254	0.616928
parkinsons	0.637576	0.668746
QSAR biodegradation	0.679335	0.39144
Ionosphere	0.702355	0.687194
mammographic mass	0.79293	0.795488
breast cancer wisconsin diagnostic	0.928434	0.897
jain	0.863642	0.797393
flame	0.825875	0.853406
pathbased	0.722326	0.714749
iris	0.885279	0.879428
seeds	0.943178	0.905354
wine	0.972178	0.942532
*The pvalue was calculated by Wilcoxon Rank Sum test (paired=TRUE, alternative ="greater").
Datasets	nnc	hcluster	pvalue*
spambase	0.800601	0.374524	0.953278
Indian liver patient	0.575911	0.376749
spectf	0.395928	0.381944
blood transfusion service center	0.513566	0.536252
pima Indians diabetes	0.631254	0.646496
parkinsons	0.637576	0.668803
QSAR biodegradation	0.679335	0.711941
Ionosphere	0.702355	0.701704
mammographic mass	0.79293	0.77903
breast cancer wisconsin diagnostic	0.928434	0.868319
jain	0.863642	0.861479
flame	0.825875	0.770351
pathbased	0.722326	0.70333
iris	0.885279	0.819429
seeds	0.943178	0.928956
wine	0.972178	0.927217
*The pvalue was calculated by Wilcoxon Rank Sum test (paired=TRUE, alternative ="greater").
Datasets	nnc	pam	pvalue*
spambase	0.800601	0.366515	0.0416115
Indian liver patient	0.575911	0.540577
spectf	0.395928	0.473521
blood transfusion service center	0.513566	0.52413
pima Indians diabetes	0.631254	0.620224
parkinsons	0.637576	0.669715
QSAR biodegradation	0.679335	0.679831
Ionosphere	0.702355	0.699082
mammographic mass	0.79293	0.796665
breast cancer wisconsin diagnostic	0.928434	0.879938
jain	0.863642	0.836912
flame	0.825875	0.846143
pathbased	0.722326	0.726982
iris	0.885279	0.846282
seeds	0.943178	0.910387
wine	0.972178	0.916642
*The pvalue was calculated by Wilcoxon Rank Sum test (paired=TRUE, alternative ="greater").
Datasets	nnc	kmeans	pvalue*
spambase	0.800601	0.374439	0.00172226
Indian liver patient	0.575911	0.384937
spectf	0.395928	0.398649
blood transfusion service center	0.513566	0.552591
pima Indians diabetes	0.631254	0.643017
parkinsons	0.637576	0.394844
QSAR biodegradation	0.679335	0.62073
Ionosphere	0.702355	0.695797
mammographic mass	0.79293	0.796793
breast cancer wisconsin diagnostic	0.928434	0.901809
jain	0.863642	0.855323
flame	0.825875	0.825875
pathbased	0.722326	0.731602
iris	0.885279	0.833183
seeds	0.943178	0.919305
wine	0.972178	0.966929
*The pvalue was calculated by Wilcoxon Rank Sum test (paired=TRUE, alternative ="greater").
