# Supplementary material for: Nuclear Norm Clustering: a promising alternative method for clustering tasks
Source: Sci Rep. 2018 Jul 18;8:10873. doi: 10.1038/s41598-018-29246-4 (PMC6052164; doi:10.1038/s41598-018-29246-4)
Supplement: Supplementary file 4 — Supplemental Materials 4 [file 41598_2018_29246_MOESM4_ESM.xls]

## Sheet: best_performance
methods	p1_5	p1_10	p1_15	p1_20	p1_25	p1_30	p1_35	p1_40	p1_45	p1_50		p2_5	p2_10	p2_15	p2_20	p2_25	p2_30	p2_35	p2_40	p2_45	p2_50
kmeans	0.6038	0.6027	0.6044	0.3644	0.3618	0.3672	0.3651	0.3658	0.3646	0.3632		0.6766	0.6805	0.6709	0.6144	0.6221	0.5972	0.6095	0.6074	0.6205	0.615
pam	0.6013	0.6017	0.6022	0.6038	0.6021	0.3677	0.3721	0.374	0.3704	0.3686		0.6782	0.6789	0.6736	0.6714	0.6736	0.6716	0.6696	0.6238	0.6239	0.583
hcluster	0.6082	0.6107	0.6088	0.6088	0.6088	0.6088	0.6088	0.5822	0.5852	0.5755		0.6768	0.6768	0.6747	0.6525	0.6525	0.6754	0.6743	0.631	0.6159	0.6597
clara	0.6013	0.6017	0.6016	0.6118	0.6119	0.3677	0.3703	0.37	0.3681	0.3701		0.6782	0.6789	0.6716	0.6584	0.6617	0.6456	0.627	0.6115	0.6318	0.642
agnes	0.3612	0.3657	0.3721	0.364	0.364	0.364	0.364	0.3664	0.3655	0.3674		0.4169	0.4262	0.4345	0.5951	0.5966	0.5716	0.5597	0.55	0.556	0.5541
diana	0.6013	0.6028	0.5878	0.3654	0.3654	0.3627	0.3622	0.3635	0.3638	0.3655		0.6782	0.6794	0.6472	0.596	0.5913	0.591	0.5866	0.584	0.5843	0.581
nnc	0.6107	0.6113	0.6	0.5973	0.5974	0.5895	0.5844	0.5818	0.5869	0.5231		0.6768	0.6768	0.6751	0.6798	0.6825	0.669	0.6694	0.6654	0.6646	0.6652

## Sheet: kmeans
parameter	p1_5	p1_10	p1_15	p1_20	p1_25	p1_30	p1_35	p1_40	p1_45	p1_50		p2_5	p2_10	p2_15	p2_20	p2_25	p2_30	p2_35	p2_40	p2_45	p2_50
nstart=10	0.603801	0.602692	0.604421	0.364383	0.361772	0.367245	0.365098	0.36548	0.364585	0.363161		0.676642	0.680538	0.669033	0.614378	0.622067	0.597214	0.609517	0.607377	0.62052	0.613019
nstart=20	0.603801	0.602692	0.600209	0.362232	0.360771	0.367245	0.362778	0.36548	0.364585	0.363161		0.676642	0.680538	0.669033	0.614378	0.622067	0.597214	0.609517	0.607377	0.62052	0.613019
nstart=30	0.603801	0.602692	0.600209	0.362232	0.361772	0.367245	0.362778	0.36548	0.364585	0.363161		0.676642	0.680538	0.670858	0.614378	0.622067	0.597214	0.609517	0.607377	0.62052	0.615049
nstart=40	0.603801	0.602692	0.600209	0.362232	0.360771	0.367245	0.362778	0.36548	0.364585	0.363161		0.676642	0.680538	0.670858	0.614378	0.622067	0.597214	0.609517	0.607377	0.62052	0.615049
nstart=50	0.603801	0.602692	0.600209	0.362232	0.361772	0.367245	0.362778	0.365816	0.364585	0.363161		0.676642	0.680538	0.669033	0.614378	0.622067	0.597214	0.609517	0.607377	0.62052	0.615049
nstart=60	0.603801	0.602692	0.600209	0.362232	0.361772	0.367245	0.362778	0.36548	0.364585	0.363161		0.676642	0.680538	0.669033	0.614378	0.622067	0.597214	0.609517	0.607377	0.62052	0.615049
nstart=70	0.603801	0.602692	0.600209	0.362232	0.360771	0.367245	0.362778	0.36548	0.364585	0.363161		0.676642	0.680538	0.669033	0.614378	0.622067	0.597214	0.609517	0.607377	0.62052	0.615049
nstart=80	0.603801	0.602692	0.600209	0.362232	0.361772	0.367245	0.362778	0.36548	0.364585	0.363161		0.676642	0.680538	0.669033	0.614378	0.622067	0.597214	0.609517	0.607377	0.62052	0.615049
nstart=90	0.603801	0.602692	0.600209	0.362232	0.360771	0.367245	0.362778	0.36548	0.364585	0.363161		0.676642	0.680538	0.669033	0.614378	0.622067	0.597214	0.609517	0.607377	0.62052	0.615049
nstart=100	0.603801	0.602692	0.600209	0.362232	0.360771	0.367245	0.362778	0.36548	0.364585	0.363161		0.676642	0.680538	0.669033	0.614378	0.622067	0.597214	0.609517	0.607377	0.62052	0.615049

## Sheet: pam
parameter	p1_5	p1_10	p1_15	p1_20	p1_25	p1_30	p1_35	p1_40	p1_45	p1_50		p2_5	p2_10	p2_15	p2_20	p2_25	p2_30	p2_35	p2_40	p2_45	p2_50
metric=euclidean	0.593955	0.601653	0.595732	0.364428	0.361543	0.367715	0.372071	0.371546	0.36883	0.363988		0.661345	0.674621	0.653542	0.610873	0.623685	0.583781	0.583531	0.577951	0.585046	0.582839
metric=manhattan	0.601267	0.601058	0.6022	0.603762	0.602071	0.366041	0.371864	0.374013	0.370398	0.368563		0.678194	0.678943	0.673642	0.671426	0.673642	0.671602	0.669634	0.623797	0.623902	0.582968

## Sheet: hcluster
	parameter	p1_5	p1_10	p1_15	p1_20	p1_25	p1_30	p1_35	p1_40	p1_45	p1_50		p2_5	p2_10	p2_15	p2_20	p2_25	p2_30	p2_35	p2_40	p2_45	p2_50
dist.method=euclidean	hcluster.method=ward.D	0.597464	0.606259	0.599458	0.35807	0.365919	0.361988	0.367061	0.359888	0.359321	0.366588		0.607953	0.676782	0.387616	0.57948	0.58969	0.575181	0.546699	0.631044	0.607571	0.549546
dist.method=maximum	hcluster.method=ward.D	0.597464	0.540502	0.533238	0.602398	0.590048	0.581263	0.360962	0.578254	0.58516	0.575467		0.607953	0.398064	0.402187	0.548901	0.551896	0.64112	0.528958	0.553848	0.609961	0.659693
dist.method=manhattan	hcluster.method=ward.D	0.606892	0.610692	0.598887	0.360696	0.360101	0.361648	0.363064	0.363554	0.358015	0.358015		0.669183	0.675992	0.608818	0.576568	0.587033	0.574501	0.545098	0.545098	0.53798	0.611695
dist.method=canberra	hcluster.method=ward.D	0.608765	0.608765	0.608765	0.608765	0.608141	0.608765	0.608765	0.55893	0.55957	0.433768		0.669972	0.65255	0.65255	0.65255	0.65255	0.651531	0.651531	0.582972	0.582677	0.580842
dist.method=binary	hcluster.method=ward.D	0.365016	0.365016	0.365016	0.365016	0.365016	0.365016	0.365016	0.365016	0.365016	0.365016		0.382225	0.382225	0.382225	0.382225	0.382225	0.382225	0.382225	0.382225	0.382225	0.382225
dist.method=minkowski	hcluster.method=ward.D	0.597464	0.606259	0.599458	0.35807	0.365919	0.361988	0.367061	0.359888	0.359321	0.366588		0.607953	0.676782	0.387616	0.57948	0.58969	0.575181	0.546699	0.631044	0.607571	0.549546
dist.method=euclidean	hcluster.method=ward.D2	0.607425	0.610692	0.603215	0.362034	0.359979	0.363213	0.36375	0.365311	0.359647	0.364703		0.666818	0.675992	0.674674	0.588811	0.591259	0.675351	0.533764	0.535011	0.54155	0.547805
dist.method=maximum	hcluster.method=ward.D2	0.597464	0.36702	0.361691	0.366394	0.56736	0.361285	0.359668	0.582151	0.362562	0.369603		0.607953	0.644821	0.569703	0.545879	0.551896	0.550598	0.523458	0.550419	0.495331	0.641526
dist.method=manhattan	hcluster.method=ward.D2	0.608172	0.610684	0.602769	0.360101	0.361691	0.36253	0.366706	0.363213	0.358015	0.361388		0.676782	0.675992	0.58862	0.587944	0.591781	0.57168	0.674333	0.547982	0.615919	0.611695
dist.method=canberra	hcluster.method=ward.D2	0.587913	0.608765	0.605656	0.607525	0.608765	0.608765	0.608765	0.55893	0.55957	0.558952		0.669972	0.65255	0.651531	0.651531	0.651531	0.650511	0.651531	0.582972	0.581908	0.578241
dist.method=binary	hcluster.method=ward.D2	0.365016	0.365016	0.365016	0.365016	0.365016	0.365016	0.365016	0.365016	0.365016	0.365016		0.382225	0.382225	0.382225	0.382225	0.382225	0.382225	0.382225	0.382225	0.382225	0.382225
dist.method=minkowski	hcluster.method=ward.D2	0.607425	0.610692	0.603215	0.362034	0.359979	0.363213	0.36375	0.365311	0.359647	0.364703		0.666818	0.675992	0.674674	0.588811	0.591259	0.675351	0.533764	0.535011	0.54155	0.547805
dist.method=euclidean	hcluster.method=single	0.364762	0.365016	0.364	0.364	0.364	0.364	0.364	0.364	0.364	0.364		0.380957	0.385085	0.38725	0.396809	0.385085	0.385085	0.385085	0.385085	0.385085	0.385085
dist.method=maximum	hcluster.method=single	0.361189	0.361189	0.366447	0.363491	0.363491	0.363491	0.363491	0.365016	0.365016	0.365016		0.406167	0.406167	0.406167	0.397546	0.397546	0.397546	0.397546	0.524556	0.524556	0.524556
dist.method=manhattan	hcluster.method=single	0.364762	0.366895	0.365016	0.364	0.364	0.364	0.364	0.364	0.365016	0.365016		0.380957	0.385085	0.38725	0.396809	0.385085	0.385085	0.382225	0.382225	0.382225	0.389747
dist.method=canberra	hcluster.method=single	0.608765	0.372824	0.372824	0.365016	0.365016	0.365016	0.366895	0.366895	0.368516	0.368516		0.669972	0.381212	0.38155	0.38155	0.382225	0.382225	0.382225	0.382225	0.382225	0.382225
dist.method=binary	hcluster.method=single	0.365016	0.365016	0.365016	0.365016	0.365016	0.365016	0.365016	0.365016	0.365016	0.365016		0.382225	0.382225	0.382225	0.382225	0.382225	0.382225	0.382225	0.382225	0.382225	0.382225
dist.method=minkowski	hcluster.method=single	0.364762	0.365016	0.364	0.364	0.364	0.364	0.364	0.364	0.364	0.364		0.380957	0.385085	0.38725	0.396809	0.385085	0.385085	0.385085	0.385085	0.385085	0.385085
dist.method=euclidean	hcluster.method=complete	0.368258	0.361189	0.360696	0.367319	0.364774	0.362676	0.364425	0.358668	0.361648	0.360466		0.619333	0.665728	0.56601	0.424305	0.529537	0.53798	0.399261	0.455542	0.40375	0.569032
dist.method=maximum	hcluster.method=complete	0.361221	0.362272	0.382541	0.360182	0.363491	0.364802	0.366068	0.365956	0.361875	0.362907		0.601414	0.471705	0.602125	0.401702	0.522851	0.503494	0.429927	0.498174	0.424305	0.492219
dist.method=manhattan	hcluster.method=complete	0.36372	0.374451	0.370373	0.365666	0.596011	0.365421	0.358928	0.364216	0.356653	0.361702		0.59034	0.43221	0.432654	0.559226	0.421973	0.406167	0.559061	0.569961	0.476037	0.44038
dist.method=canberra	hcluster.method=complete	0.607525	0.607525	0.607525	0.607525	0.607532	0.607537	0.608765	0.55893	0.55957	0.559547		0.669972	0.651531	0.651531	0.651531	0.651531	0.650511	0.668891	0.582972	0.580842	0.580074
dist.method=binary	hcluster.method=complete	0.365016	0.365016	0.365016	0.365016	0.365016	0.365016	0.365016	0.365016	0.365016	0.365016		0.382225	0.382225	0.382225	0.382225	0.382225	0.382225	0.382225	0.382225	0.382225	0.382225
dist.method=minkowski	hcluster.method=complete	0.368258	0.361189	0.360696	0.367319	0.364774	0.362676	0.364425	0.358668	0.361648	0.360466		0.619333	0.665728	0.56601	0.424305	0.529537	0.53798	0.399261	0.455542	0.40375	0.569032
dist.method=euclidean	hcluster.method=average	0.361189	0.36247	0.372098	0.364	0.364	0.364	0.364	0.366351	0.364	0.367416		0.41533	0.421551	0.434484	0.396809	0.396809	0.396809	0.552405	0.545905	0.545418	0.545584
dist.method=maximum	hcluster.method=average	0.361189	0.362272	0.366639	0.363491	0.363491	0.363491	0.363417	0.363745	0.365408	0.363491		0.406167	0.406167	0.40818	0.397546	0.397546	0.397546	0.54414	0.392592	0.392592	0.392592
dist.method=manhattan	hcluster.method=average	0.361189	0.365666	0.369052	0.364	0.364	0.364	0.363161	0.364	0.365527	0.365403		0.416868	0.426197	0.43221	0.595086	0.596644	0.571555	0.559721	0.54995	0.55604	0.554086
dist.method=canberra	hcluster.method=average	0.607525	0.608765	0.608765	0.608765	0.608765	0.607532	0.608141	0.55893	0.55957	0.558952		0.669972	0.651531	0.651531	0.651531	0.651531	0.651531	0.651531	0.582972	0.582972	0.581908
dist.method=binary	hcluster.method=average	0.365016	0.365016	0.365016	0.365016	0.365016	0.365016	0.365016	0.365016	0.365016	0.365016		0.382225	0.382225	0.382225	0.382225	0.382225	0.382225	0.382225	0.382225	0.382225	0.382225
dist.method=minkowski	hcluster.method=average	0.361189	0.36247	0.372098	0.364	0.364	0.364	0.364	0.366351	0.364	0.367416		0.41533	0.421551	0.434484	0.396809	0.396809	0.396809	0.552405	0.545905	0.545418	0.545584
dist.method=euclidean	hcluster.method=mcquitty	0.587509	0.610692	0.369052	0.365928	0.364917	0.363491	0.362254	0.363491	0.357738	0.364		0.569961	0.676782	0.424305	0.396809	0.421973	0.401702	0.401702	0.458631	0.539767	0.486674
dist.method=maximum	hcluster.method=mcquitty	0.361221	0.362272	0.365125	0.358581	0.360298	0.363062	0.363062	0.364766	0.359042	0.363236		0.601414	0.471705	0.551483	0.410972	0.385085	0.528365	0.408968	0.500146	0.481292	0.460278
dist.method=manhattan	hcluster.method=mcquitty	0.373902	0.610692	0.365743	0.366447	0.364	0.366095	0.364	0.364	0.362574	0.364		0.465557	0.676782	0.610392	0.596644	0.43221	0.536186	0.410573	0.442179	0.529574	0.399261
dist.method=canberra	hcluster.method=mcquitty	0.607525	0.607525	0.607525	0.607525	0.606279	0.606279	0.607532	0.55893	0.55957	0.560188		0.669972	0.651531	0.651531	0.651531	0.651531	0.651531	0.651531	0.582972	0.582203	0.581908
dist.method=binary	hcluster.method=mcquitty	0.365016	0.365016	0.365016	0.365016	0.365016	0.365016	0.365016	0.365016	0.365016	0.365016		0.382225	0.382225	0.382225	0.382225	0.382225	0.382225	0.382225	0.382225	0.382225	0.382225
dist.method=minkowski	hcluster.method=mcquitty	0.587509	0.610692	0.369052	0.365928	0.364917	0.363491	0.362254	0.363491	0.357738	0.364		0.569961	0.676782	0.424305	0.396809	0.421973	0.401702	0.401702	0.458631	0.539767	0.486674
dist.method=euclidean	hcluster.method=median	0.364762	0.367224	0.363745	0.364	0.364	0.364	0.364	0.367999	0.364	0.364		0.382225	0.446667	0.396809	0.396809	0.385085	0.401702	0.385085	0.385085	0.385085	0.385085
dist.method=maximum	hcluster.method=median	0.36883	0.365016	0.365016	0.366895	0.364762	0.365016	0.364762	0.365016	0.365016	0.366895		0.381888	0.385857	0.382225	0.382225	0.385085	0.385085	0.385085	0.382225	0.382225	0.385085
dist.method=manhattan	hcluster.method=median	0.375211	0.365666	0.365016	0.364	0.364	0.364	0.364	0.363236	0.364	0.364		0.473492	0.412553	0.396809	0.396809	0.399261	0.406167	0.401702	0.385085	0.382225	0.385085
dist.method=canberra	hcluster.method=median	0.607525	0.607525	0.607525	0.607525	0.607525	0.607525	0.607525	0.560805	0.433225	0.560188		0.669972	0.651531	0.651531	0.651531	0.651531	0.385085	0.651531	0.581433	0.58037	0.524191
dist.method=binary	hcluster.method=median	0.365016	0.365016	0.365016	0.365016	0.365016	0.365016	0.365016	0.365016	0.365016	0.365016		0.382225	0.382225	0.382225	0.382225	0.382225	0.382225	0.382225	0.382225	0.382225	0.382225
dist.method=minkowski	hcluster.method=median	0.364762	0.367224	0.363745	0.364	0.364	0.364	0.364	0.367999	0.364	0.364		0.382225	0.446667	0.396809	0.396809	0.385085	0.401702	0.385085	0.385085	0.385085	0.385085
dist.method=euclidean	hcluster.method=centroid	0.360694	0.365016	0.364	0.364	0.364	0.364	0.363491	0.363236	0.363491	0.363491		0.421551	0.417281	0.401323	0.396809	0.406167	0.421973	0.401702	0.413763	0.408968	0.385085
dist.method=maximum	hcluster.method=centroid	0.361189	0.365016	0.366895	0.366895	0.363491	0.366895	0.363491	0.365016	0.365016	0.365016		0.406167	0.385085	0.382225	0.385085	0.385085	0.385085	0.385085	0.387598	0.385085	0.385085
dist.method=manhattan	hcluster.method=centroid	0.361189	0.365666	0.358931	0.364	0.364	0.364	0.364	0.364	0.364	0.364		0.416868	0.412553	0.381888	0.396809	0.396809	0.567693	0.399261	0.399261	0.399261	0.399261
dist.method=canberra	hcluster.method=centroid	0.607525	0.608765	0.608765	0.607525	0.608765	0.608131	0.608765	0.55893	0.55957	0.559547		0.669972	0.651531	0.651531	0.651531	0.651531	0.650511	0.651531	0.58037	0.582203	0.581908
dist.method=binary	hcluster.method=centroid	0.365016	0.365016	0.365016	0.365016	0.365016	0.365016	0.365016	0.365016	0.365016	0.365016		0.382225	0.382225	0.382225	0.382225	0.382225	0.382225	0.382225	0.382225	0.382225	0.382225
dist.method=minkowski	hcluster.method=centroid	0.360694	0.365016	0.364	0.364	0.364	0.364	0.363491	0.363236	0.363491	0.363491		0.421551	0.417281	0.401323	0.396809	0.406167	0.421973	0.401702	0.413763	0.408968	0.385085

## Sheet: clara
parameter	p1_5	p1_10	p1_15	p1_20	p1_25	p1_30	p1_35	p1_40	p1_45	p1_50		p2_5	p2_10	p2_15	p2_20	p2_25	p2_30	p2_35	p2_40	p2_45	p2_50
metric=euclidean	0.593955	0.601653	0.595732	0.366581	0.611924	0.367715	0.365448	0.368022	0.366598	0.370078		0.661345	0.674621	0.653542	0.625254	0.623685	0.583781	0.583531	0.599512	0.59808	0.604491
metric=manhattan	0.601267	0.601058	0.601615	0.611838	0.607707	0.365019	0.370325	0.369952	0.368065	0.365472		0.678194	0.678943	0.671577	0.658436	0.66165	0.645567	0.627001	0.611481	0.631767	0.642003

## Sheet: agnes_summary
	parameter	p1_5	p1_10	p1_15	p1_20	p1_25	p1_30	p1_35	p1_40	p1_45	p1_50		p2_5	p2_10	p2_15	p2_20	p2_25	p2_30	p2_35	p2_40	p2_45	p2_50
metric=manhattan	method=ward.D	0.361189	0.36247	0.372098	0.364	0.364	0.364	0.364	0.366351	0.364	0.367416		0.41533	0.421551	0.434484	0.396809	0.396809	0.396809	0.552405	0.545905	0.545418	0.545584
metric=manhattan	method=ward.D2	0.361189	0.36247	0.372098	0.364	0.364	0.364	0.364	0.366351	0.364	0.367416		0.41533	0.421551	0.434484	0.396809	0.396809	0.396809	0.552405	0.545905	0.545418	0.545584
metric=manhattan	method=single	0.361189	0.36247	0.372098	0.364	0.364	0.364	0.364	0.366351	0.364	0.367416		0.41533	0.421551	0.434484	0.396809	0.396809	0.396809	0.552405	0.545905	0.545418	0.545584
metric=manhattan	method=complete	0.361189	0.36247	0.372098	0.364	0.364	0.364	0.364	0.366351	0.364	0.367416		0.41533	0.421551	0.434484	0.396809	0.396809	0.396809	0.552405	0.545905	0.545418	0.545584
metric=manhattan	method=average	0.361189	0.36247	0.372098	0.364	0.364	0.364	0.364	0.366351	0.364	0.367416		0.41533	0.421551	0.434484	0.396809	0.396809	0.396809	0.552405	0.545905	0.545418	0.545584
metric=manhattan	method=mcquitty	0.361189	0.36247	0.372098	0.364	0.364	0.364	0.364	0.366351	0.364	0.367416		0.41533	0.421551	0.434484	0.396809	0.396809	0.396809	0.552405	0.545905	0.545418	0.545584
metric=manhattan	method=median	0.361189	0.36247	0.372098	0.364	0.364	0.364	0.364	0.366351	0.364	0.367416		0.41533	0.421551	0.434484	0.396809	0.396809	0.396809	0.552405	0.545905	0.545418	0.545584
metric=manhattan	method=centroid	0.361189	0.36247	0.372098	0.364	0.364	0.364	0.364	0.366351	0.364	0.367416		0.41533	0.421551	0.434484	0.396809	0.396809	0.396809	0.552405	0.545905	0.545418	0.545584
metric=euclidean	method=ward.D	0.361189	0.365666	0.369052	0.364	0.364	0.364	0.363161	0.364	0.365527	0.365403		0.416868	0.426197	0.43221	0.595086	0.596644	0.571555	0.559721	0.54995	0.55604	0.554086
metric=euclidean	method=ward.D2	0.361189	0.365666	0.369052	0.364	0.364	0.364	0.363161	0.364	0.365527	0.365403		0.416868	0.426197	0.43221	0.595086	0.596644	0.571555	0.559721	0.54995	0.55604	0.554086
metric=euclidean	method=single	0.361189	0.365666	0.369052	0.364	0.364	0.364	0.363161	0.364	0.365527	0.365403		0.416868	0.426197	0.43221	0.595086	0.596644	0.571555	0.559721	0.54995	0.55604	0.554086
metric=euclidean	method=complete	0.361189	0.365666	0.369052	0.364	0.364	0.364	0.363161	0.364	0.365527	0.365403		0.416868	0.426197	0.43221	0.595086	0.596644	0.571555	0.559721	0.54995	0.55604	0.554086
metric=euclidean	method=average	0.361189	0.365666	0.369052	0.364	0.364	0.364	0.363161	0.364	0.365527	0.365403		0.416868	0.426197	0.43221	0.595086	0.596644	0.571555	0.559721	0.54995	0.55604	0.554086
metric=euclidean	method=mcquitty	0.361189	0.365666	0.369052	0.364	0.364	0.364	0.363161	0.364	0.365527	0.365403		0.416868	0.426197	0.43221	0.595086	0.596644	0.571555	0.559721	0.54995	0.55604	0.554086
metric=euclidean	method=median	0.361189	0.365666	0.369052	0.364	0.364	0.364	0.363161	0.364	0.365527	0.365403		0.416868	0.426197	0.43221	0.595086	0.596644	0.571555	0.559721	0.54995	0.55604	0.554086
metric=euclidean	method=centroid	0.361189	0.365666	0.369052	0.364	0.364	0.364	0.363161	0.364	0.365527	0.365403		0.416868	0.426197	0.43221	0.595086	0.596644	0.571555	0.559721	0.54995	0.55604	0.554086

## Sheet: diana
	parameter	p1_5	p1_10	p1_15	p1_20	p1_25	p1_30	p1_35	p1_40	p1_45	p1_50		p2_5	p2_10	p2_15	p2_20	p2_25	p2_30	p2_35	p2_40	p2_45	p2_50
metric=manhattan	method=ward.D	0.586072	0.60229	0.36394	0.365418	0.365378	0.362671	0.362242	0.362523	0.363755	0.363872		0.657477	0.663812	0.621483	0.589784	0.591314	0.59019	0.586556	0.575407	0.579648	0.581021
metric=manhattan	method=ward.D2	0.586072	0.60229	0.36394	0.365418	0.365378	0.362671	0.362242	0.362523	0.363755	0.363872		0.657477	0.663812	0.621483	0.589784	0.591314	0.59019	0.586556	0.575407	0.579648	0.581021
metric=manhattan	method=single	0.586072	0.60229	0.36394	0.365418	0.365378	0.362671	0.362242	0.362523	0.363755	0.363872		0.657477	0.663812	0.621483	0.589784	0.591314	0.59019	0.586556	0.575407	0.579648	0.581021
metric=manhattan	method=complete	0.586072	0.60229	0.36394	0.365418	0.365378	0.362671	0.362242	0.362523	0.363755	0.363872		0.657477	0.663812	0.621483	0.589784	0.591314	0.59019	0.586556	0.575407	0.579648	0.581021
metric=manhattan	method=average	0.586072	0.60229	0.36394	0.365418	0.365378	0.362671	0.362242	0.362523	0.363755	0.363872		0.657477	0.663812	0.621483	0.589784	0.591314	0.59019	0.586556	0.575407	0.579648	0.581021
metric=manhattan	method=mcquitty	0.586072	0.60229	0.36394	0.365418	0.365378	0.362671	0.362242	0.362523	0.363755	0.363872		0.657477	0.663812	0.621483	0.589784	0.591314	0.59019	0.586556	0.575407	0.579648	0.581021
metric=manhattan	method=median	0.586072	0.60229	0.36394	0.365418	0.365378	0.362671	0.362242	0.362523	0.363755	0.363872		0.657477	0.663812	0.621483	0.589784	0.591314	0.59019	0.586556	0.575407	0.579648	0.581021
metric=manhattan	method=centroid	0.586072	0.60229	0.36394	0.365418	0.365378	0.362671	0.362242	0.362523	0.363755	0.363872		0.657477	0.663812	0.621483	0.589784	0.591314	0.59019	0.586556	0.575407	0.579648	0.581021
metric=euclidean	method=ward.D	0.601267	0.602844	0.587752	0.362778	0.363143	0.362479	0.360912	0.363508	0.363617	0.365472		0.678194	0.679374	0.647207	0.595985	0.590615	0.591037	0.586556	0.583964	0.584315	0.580334
metric=euclidean	method=ward.D2	0.601267	0.602844	0.587752	0.362778	0.363143	0.362479	0.360912	0.363508	0.363617	0.365472		0.678194	0.679374	0.647207	0.595985	0.590615	0.591037	0.586556	0.583964	0.584315	0.580334
metric=euclidean	method=single	0.601267	0.602844	0.587752	0.362778	0.363143	0.362479	0.360912	0.363508	0.363617	0.365472		0.678194	0.679374	0.647207	0.595985	0.590615	0.591037	0.586556	0.583964	0.584315	0.580334
metric=euclidean	method=complete	0.601267	0.602844	0.587752	0.362778	0.363143	0.362479	0.360912	0.363508	0.363617	0.365472		0.678194	0.679374	0.647207	0.595985	0.590615	0.591037	0.586556	0.583964	0.584315	0.580334
metric=euclidean	method=average	0.601267	0.602844	0.587752	0.362778	0.363143	0.362479	0.360912	0.363508	0.363617	0.365472		0.678194	0.679374	0.647207	0.595985	0.590615	0.591037	0.586556	0.583964	0.584315	0.580334
metric=euclidean	method=mcquitty	0.601267	0.602844	0.587752	0.362778	0.363143	0.362479	0.360912	0.363508	0.363617	0.365472		0.678194	0.679374	0.647207	0.595985	0.590615	0.591037	0.586556	0.583964	0.584315	0.580334
metric=euclidean	method=median	0.601267	0.602844	0.587752	0.362778	0.363143	0.362479	0.360912	0.363508	0.363617	0.365472		0.678194	0.679374	0.647207	0.595985	0.590615	0.591037	0.586556	0.583964	0.584315	0.580334
metric=euclidean	method=centroid	0.601267	0.602844	0.587752	0.362778	0.363143	0.362479	0.360912	0.363508	0.363617	0.365472		0.678194	0.679374	0.647207	0.595985	0.590615	0.591037	0.586556	0.583964	0.584315	0.580334

## Sheet: nnc
parameter	p1_5	p1_10	p1_15	p1_20	p1_25	p1_30	p1_35	p1_40	p1_45	p1_50		p2_5	p2_10	p2_15	p2_20	p2_25	p2_30	p2_35	p2_40	p2_45	p2_50
iters=200000	0.6107	0.6113	0.6	0.5973	0.5974	0.5895	0.5844	0.5818	0.5869	0.5231		0.676782	0.676782	0.675063	0.67977	0.682512	0.669042	0.66936	0.665353	0.664582	0.665182
